# Supplementary material for: Laboratory tests for bovine respiratory bacteria and antimicrobial resistance in commercial feedlot cattle: comparing culture, long-read metagenomics, and recombinase polymerase amplification
Source: Front Microbiol. 2026 May 20;17:1806062. doi: 10.3389/fmicb.2026.1806062 (PMC13229862; doi:10.3389/fmicb.2026.1806062)
Supplement: Supplementary file 3 [file Data_Sheet_3.xlsx]

## Sheet: Title and contents
	Supplementary Material 3: Supporting Information: Bayesian latent class model sensitivity analysis results.
		Contents:
		Table S3.1		BLCM results for models using final bacteria theoretical coverage cutoffs compared to ROC-determined baseline cutoffs
		Table S3.2		BLCM results for models with covariance between metagenomics and RPA only compared to models with additional covariance terms between culture and metagenomics
		Table S3.3		BLCM results with populations excluded to assess consistent test performance across populations.
		Table S3.4		BLCM results for data adjusted for reads found in library preparation controls
		Table S3.5		BLCM results for models with intermediate AST results classified as susceptible compared to models with intermediate AST results classified as resistant
		Table S3.6		BLCM results for subset of data limited to samples that arrived at the diagnostic laboratory within 2 days of sample collection

## Sheet: Table S3.1
Table S3.1. Comparison of estimates for Bayesian latent class models for the detection of M. haemolytica, P. multocida and H. somni by culture, long-read metagenomics and recombinase polymerase amplification (RPA). Results on the left are estimates from the final models reported in the main manuscript with theoretical coverage cutoffs adjusted to achieve a specificity for metagenomics of ≥ 0.90 f…
	Models at final cutoffs reported in main manuscript									Models for M. haemolytica and P. multocida with no adjustment to ROC-determined cutoff
		Lower95	Median	Upper95	MC%ofSD	SSeff	AC.10	PSRF			Lower95	Median	Upper95	MC%ofSD	SSeff	AC.10	PSRF
M. haemolytica	Se - culture	0.474715	0.620434	0.851612	1.8	3164	0.53887	1.00343		Se - culture	0.548072	0.711221	0.975032	1.7	3546	0.529987	1.00075
	Se - metagenomics - coverage > 0.29X	0.461687	0.631051	0.838528	2.3	1859	0.638535	1.00089		Se - metagenomics - coverage > 0.12X	0.562709	0.683909	0.888424	1.9	2782	0.565339	1.00255
	Se - RPA	0.193639	0.305914	0.449965	2	2408	0.54485	1.0006		Se - RPA	0.186267	0.272957	0.392738	1.6	4045	0.390961	1.00131
	Sp - culture*	0.870529	0.924014	0.998627	2.5	1652	0.706879	1.00068		Sp - culture*	0.891053	0.958652	0.999585	2	2419	0.628538	1.00144
	Sp - metagenomics - coverage > 0.29X	0.825313	0.900459	0.967778	1.5	4544	0.404134	1.00162		Sp - metagenomics - coverage > 0.12X	0.744745	0.814455	0.890507	1.5	4482	0.420378	1.00032
	Sp - RPA	0.914908	0.954655	0.992175	1.5	4253	0.325388	1.00062		Sp - RPA	0.903428	0.939073	0.976619	1.4	5485	0.311857	1.00056
	Prevalence - T1 calves	0.21205	0.342715	0.490495	1.6	3938	0.476931	1.00144		Prevalence - T1 calves	0.186228	0.302676	0.442763	1.5	4636	0.437429	1.00049
	Prevalence - T1 yearlings	0.0246755	0.15042	0.314251	2.1	2220	0.584268	1.00072		Prevalence - T1 yearlings	0.0593348	0.196591	0.325909	1.7	3546	0.45818	1.00163
	Prevalence - T2 calves	0.14077	0.262188	0.402477	2	2539	0.580206	1.00077		Prevalence - T2 calves	0.147662	0.262845	0.387723	1.6	3763	0.478278	1.00136
	Prevalence - T2 yearlings	0.234195	0.376307	0.542846	1.6	4042	0.419913	1.00086		Prevalence - T2 yearlings	0.236583	0.376203	0.541527	1.3	5524	0.3523	1.00063
	Cov Se metagenomics-RPA	-0.115659	-0.0605488	-0.00793985	2	2555	0.601549	1.0007		Cov Se metagenomics-RPA	-0.114339	-0.0485366	0.0203204	2	2589	0.629012	1.00051
	Cov Sp metagenomics-RPA	-0.00655529	0.00655472	0.0357721	2.2	2095	0.677609	1.00292		Cov Sp metagenomics-RPA	-0.0133331	0.00627417	0.0377089	2.1	2250	0.666722	1.00108
							DIC	161.1								DIC	163.3
										P. multocida
		Lower95	Median	Upper95	MC%ofSD	SSeff	AC.10	PSRF			Lower95	Median	Upper95	MC%ofSD	SSeff	AC.10	PSRF
P. multocida	Se - culture	0.748546	0.861272	0.993466	1	9651	0.212809	1.00014		Se - culture	0.733084	0.848472	0.978571	1.1	8432	0.244081	1.00018
	Se - metagenomics - coverage > 0.73X	0.394933	0.485127	0.590917	0.7	19287	0.0739305	0.999987		Se - metagenomics - coverage > 0.03X	0.740852	0.81868	0.901323	0.7	19578	0.0614316	1.00004
	Se - RPA	0.320631	0.412137	0.515452	0.7	18067	0.0814385	1.00008		Se - RPA	0.314095	0.39962	0.489748	0.6	24069	0.0437095	1.00008
	Sp - culture*	0.938391	0.973587	0.999687	0.9	12420	0.138516	1		Sp - culture*	0.94686	0.977839	0.999541	0.9	13831	0.104288	1.00006
	Sp - metagenomics - coverage > 0.73X	0.867771	0.899794	0.931757	0.8	17505	0.0928253	1.00008		Sp - metagenomics - coverage > 0.03X	0.549899	0.594631	0.642254	0.7	20852	0.0631358	1.00005
	Sp - RPA	0.961838	0.980873	0.999992	1	9398	0.215759	1.00012		Sp - RPA	0.962417	0.980233	0.999998	1.3	5788	0.357778	1.00058
	Prevalence - T1 calves	0.302449	0.382336	0.464761	0.8	17346	0.0918407	1.00004		Prevalence - T1 calves	0.317507	0.399446	0.481962	0.8	15171	0.109183	1.00017
	Prevalence - T1 yearlings	0.12794	0.222682	0.331967	0.7	18401	0.0881064	1.00026		Prevalence - T1 yearlings	0.106426	0.205847	0.312014	0.9	11413	0.163725	1.00011
	Prevalence - T2 calves	0.0894104	0.158977	0.226507	0.8	15248	0.104267	1		Prevalence - T2 calves	0.0977103	0.166141	0.233444	0.8	14913	0.104662	0.999999
	Prevalence - T2 yearlings	0.0726587	0.147094	0.229265	0.6	25436	0.0491268	1.00002		Prevalence - T2 yearlings	0.0881432	0.15914	0.23875	0.6	30025	0.0319427	1.00006
	Cov Se metagenomics-RPA	-0.0375966	-0.00856406	0.019791	1	10658	0.180128	1.00017		Cov Se metagenomics-RPA	-0.036603	-0.00288801	0.0339793	1.3	5911	0.354939	1.00041
	Cov Sp metagenomics-RPA	-0.00353652	0.00071625	0.0077688	0.9	13303	0.112422	1.0004		Cov Sp metagenomics-RPA	-0.0132431	-0.00418366	0.00345373	1.3	5980	0.351073	1.00037
							DIC	156.4								DIC	154.7
		Lower95	Median	Upper95	MC%ofSD	SSeff	AC.10	PSRF
H. somni	Se - culture	0.356029	0.578076	0.842005	1	10408	0.184624	1.00016		Not applicable - model at ROC determined cutoff met metagenomics specificity threshold.
	Se - metagenomics - coverage > 0.02X	0.334242	0.493473	0.658467	0.6	28109	0.0237197	1.00002
	Se - RPA	0.349145	0.516278	0.692981	0.6	23841	0.0347253	1.00004
	Sp - culture*	0.985524	0.995409	0.999958	0.7	20117	0.0510395	1.00003
	Sp - metagenomics - theoretical coverage > 0.02X	0.882152	0.909457	0.936577	0.7	20031	0.0693537	1.00004
	Sp - RPA	0.936194	0.959078	0.98223	0.8	14720	0.112544	1.00002
	Prevalence - T1 calves	0.0384788	0.0874111	0.146993	0.8	14587	0.119634	1.0001
	Prevalence - T1 yearlings	0.00271581	0.02884	0.0755082	0.8	17045	0.0875218	1.00001
	Prevalence - T2 calves	0.0851244	0.153602	0.233634	0.8	13922	0.122332	1.00012
	Prevalence - T2 yearlings	0.00163139	0.0362766	0.097301	0.8	15137	0.100456	1
	Cov Se metagenomics-RPA	-0.0796077	-0.0213576	0.037474	0.9	12903	0.13067	1.00002
	Cov Sp metagenomics-RPA	-0.00408244	-0.00036552	0.00400854	0.9	11617	0.157411	1.00012
							DIC	121.4
*Prior on culture specificity - beta(100,1.5); based on most likely value = 0.995, and 95% sure > 0.975.
Abbreviations: Lower95, Upper95 – lower and upper boundaries of 95% credible interval; MC%ofSD – Monte Carlo error as a percent of standard deviation; SSeff – effective sample size; AC.10 – autocorrelation at lag 10, PSRF – potential scale reduction factor; RPA – recombinase polymerase amplification; Se – sensitivity; Sp – specificity; T1 – arrival sampling; T2 – 14 days on feed sampling; Cov - c…

## Sheet: Table S3.2
Table S3.2. Sensitivity analysis exploring the impact of incorporating of covariance between the sensitivities and specificities of culture and metagenomics in addition to the baseline covariance terms between metagenomics and recombinase polymerase amplification (RPA) on estimates from Bayesian latent class models for the detection of M. haemolytica, P. multocida and H. somni as well as tetracyc…
	Covariance between metagenomics and RPA only									Covariance terms between culture and metagenomics and metagenomics and RPA
		Lower95	Median	Upper95	MC%ofSD	SSeff	AC.10	PSRF			Lower95	Median	Upper95	MC%ofSD	SSeff	AC.10	PSRF
M. haemolytica Culture Metagenomics: theoretical coverage > 0.29X RPA	Se - culture	0.474715	0.620434	0.851612	1.8	3164	0.53887	1.00343		Se - culture	0.359632	0.519804	0.854412	2.9	1168	0.764513	1.00163
	Se - metagenomics	0.461687	0.631051	0.838528	2.3	1859	0.638535	1.00089		Se - metagenomics	0.382707	0.523478	0.797326	2.9	1164	0.747023	1.0015
	Se - RPA	0.193639	0.305914	0.449965	2	2408	0.54485	1.0006		Se - RPA	0.186284	0.277326	0.434658	2.8	1250	0.663284	1.0011
	Sp - culture*	0.870529	0.924014	0.998627	2.5	1652	0.706879	1.00068		Sp - culture*	0.865148	0.949057	0.99973	2.9	1171	0.78121	1.00061
	Sp - metagenomics	0.825313	0.900459	0.967778	1.5	4544	0.404134	1.00162		Sp - metagenomics	0.832095	0.910501	0.999188	2.1	2267	0.516884	1.0006
	Sp - RPA	0.914908	0.954655	0.992175	1.5	4253	0.325388	1.00062		Sp - RPA	0.922388	0.976887	0.999995	2.6	1441	0.63796	1.0006
	Prevalence - T1 calves	0.21205	0.342715	0.490495	1.6	3938	0.476931	1.00144		Prevalence - T1 calves	0.219064	0.428544	0.616854	2.7	1354	0.702686	1.00269
	Prevalence - T1 yearlings	0.0246755	0.15042	0.314251	2.1	2220	0.584268	1.00072		Prevalence - T1 yearlings	0.056521	0.229654	0.425788	2.6	1463	0.653065	1.00172
	Prevalence - T2 calves	0.14077	0.262188	0.402477	2	2539	0.580206	1.00077		Prevalence - T2 calves	0.166932	0.331356	0.509179	2.7	1328	0.710389	1.00248
	Prevalence - T2 yearlings	0.234195	0.376307	0.542846	1.6	4042	0.419913	1.00086		Prevalence - T2 yearlings	0.247923	0.453582	0.663819	2.7	1420	0.637752	1.00214
	Cov Se culture-metagenomics	n/a								Cov Se culture-metagenomics	-0.0306207	0.0110081	0.0414881	1.8	3209	0.517326	1.00317
	Cov Sp culture-metagenomics	n/a								Cov Sp culture-metagenomics	-0.00655591	0.00388588	0.0204459	1.5	4487	0.45748	1.00291
	Cov Se metagenomics-RPA	-0.115659	-0.0605488	-0.00793985	2	2555	0.601549	1.0007		Cov Se metagenomics-RPA	-0.107792	-0.0391577	-0.00225401	2.9	1222	0.781921	1.00127
	Cov Sp metagenomics-RPA	-0.00655529	0.00655472	0.0357721	2.2	2095	0.677609	1.00292		Cov Sp metagenomics-RPA	-0.00444624	0.00457896	0.0333509	2.8	1259	0.72375	1.00022
							DIC	161.1								DIC	161
		Lower95	Median	Upper95	MC%ofSD	SSeff	AC.10	PSRF			Lower95	Median	Upper95	MC%ofSD	SSeff	AC.10	PSRF
P. multocida Culture Metagenomics: theoretical coverage >0.73X RPA	Se - culture	0.748546	0.861272	0.993466	1	9651	0.212809	1.00014		Se - culture	0.748985	0.878612	0.999565	1.3	5920	0.36756	1.00017
	Se - metagenomics	0.394933	0.485127	0.590917	0.7	19287	0.0739305	0.999987		Se - metagenomics	0.342524	0.450235	0.574153	1.1	7629	0.264996	1.00019
	Se - RPA	0.320631	0.412137	0.515452	0.7	18067	0.0814385	1.00008		Se - RPA	0.319365	0.403663	0.495717	0.8	16380	0.102581	1.00008
	Sp - culture*	0.938391	0.973587	0.999687	0.9	12420	0.138516	1		Sp - culture*	0.950018	0.98476	0.999965	1.1	7952	0.263627	1.0005
	Sp - metagenomics	0.867771	0.899794	0.931757	0.8	17505	0.0928253	1.00008		Sp - metagenomics	0.856368	0.890642	0.924469	0.8	15312	0.111197	1.00022
	Sp - RPA	0.961838	0.980873	0.999992	1	9398	0.215759	1.00012		Sp - RPA	0.959595	0.979536	0.999968	1.2	6485	0.326559	1.00011
	Prevalence - T1 calves	0.302449	0.382336	0.464761	0.8	17346	0.0918407	1.00004		Prevalence - T1 calves	0.30381	0.384646	0.477258	1.1	8964	0.222387	1.00004
	Prevalence - T1 yearlings	0.12794	0.222682	0.331967	0.7	18401	0.0881064	1.00026		Prevalence - T1 yearlings	0.132787	0.22624	0.334276	0.9	13360	0.143477	1
	Prevalence - T2 calves	0.0894104	0.158977	0.226507	0.8	15248	0.104267	1		Prevalence - T2 calves	0.101265	0.172945	0.241845	1	9205	0.210836	1.00003
	Prevalence - T2 yearlings	0.0726587	0.147094	0.229265	0.6	25436	0.0491268	1.00002		Prevalence - T2 yearlings	0.0817995	0.152433	0.234371	0.7	19182	0.0879296	1.00002
	Cov Se culture-metagenomics	n/a								Cov Se culture-metagenomics	-0.0265697	0.00361244	0.0356409	1.2	6845	0.309433	1.00018
	Cov Sp culture-metagenomics	n/a								Cov Sp culture-metagenomics	-0.00358088	0.00127926	0.00828819	0.9	11389	0.160018	1.00043
	Cov Se metagenomics-RPA	-0.0375966	-0.00856406	0.019791	1	10658	0.180128	1.00017		Cov Se metagenomics-RPA	-0.0334395	0.00138982	0.0319637	1.2	7147	0.291496	1.00019
	Cov Sp metagenomics-RPA	-0.00353652	0.00071625	0.0077688	0.9	13303	0.112422	1.0004		Cov Sp metagenomics-RPA	-0.0039958	0.00111272	0.00876972	1	10055	0.188051	1.00019
							DIC	156.4								DIC	158.3
		Lower95	Median	Upper95	MC%ofSD	SSeff	AC.10	PSRF			Lower95	Median	Upper95	MC%ofSD	SSeff	AC.10	PSRF
H. somni Culture Metagenomics: theoretical coverage > 0.02X RPA	Se - culture	0.356029	0.578076	0.842005	1	10408	0.184624	1.00016		Se - culture	0.4132	0.675466	0.922264	1.1	8015	0.263889	1.00049
	Se - metagenomics	0.334242	0.493473	0.658467	0.6	28109	0.0237197	1.00002		Se - metagenomics	0.336621	0.557552	0.766646	1	10677	0.183035	1.0001
	Se - RPA	0.349145	0.516278	0.692981	0.6	23841	0.0347253	1.00004		Se - RPA	0.359178	0.519862	0.683034	0.7	22655	0.0473955	1.00023
	Sp - culture*	0.985524	0.995409	0.999958	0.7	20117	0.0510395	1.00003		Sp - culture*	0.988348	0.996618	0.999989	1.1	8831	0.225962	1.00063
	Sp - metagenomics	0.882152	0.909457	0.936577	0.7	20031	0.0693537	1.00004		Sp - metagenomics	0.880441	0.909593	0.937333	0.7	18963	0.0750378	1.00005
	Sp - RPA	0.936194	0.959078	0.98223	0.8	14720	0.112544	1.00002		Sp - RPA	0.930318	0.952994	0.976985	1	10141	0.200216	1.00003
	Prevalence - T1 calves	0.0384788	0.0874111	0.146993	0.8	14587	0.119634	1.0001		Prevalence - T1 calves	0.0328873	0.0723088	0.128253	1	9170	0.224697	1.00024
	Prevalence - T1 yearlings	0.00271581	0.02884	0.0755082	0.8	17045	0.0875218	1.00001		Prevalence - T1 yearlings	0.00278397	0.0280869	0.0710915	0.9	12149	0.15347	1.00021
	Prevalence - T2 calves	0.0851244	0.153602	0.233634	0.8	13922	0.122332	1.00012		Prevalence - T2 calves	0.0815705	0.140447	0.211923	0.9	12879	0.149802	1.00034
	Prevalence - T2 yearlings	0.00163139	0.0362766	0.097301	0.8	15137	0.100456	1		Prevalence - T2 yearlings	0.00181095	0.0323448	0.0850075	0.9	12545	0.144248	1.00005
	Cov Se culture-metagenomics	n/a								Cov Se culture-metagenomics	-0.0927293	-0.0360396	0.0297453	1.1	8874	0.226899	1.00008
	Cov Sp culture-metagenomics	n/a								Cov Sp culture-metagenomics	-0.000706136	0.0006951	0.0038075	1	9211	0.211411	1.00008
	Cov Se metagenomics-RPA	-0.0796077	-0.0213576	0.037474	0.9	12903	0.13067	1.00002		Cov Se metagenomics-RPA	-0.0937318	-0.0233956	0.0475673	1	10104	0.189598	1.00029
	Cov Sp metagenomics-RPA	-0.00408244	-0.00036552	0.00400854	0.9	11617	0.157411	1.00012		Cov Sp metagenomics-RPA	-0.00439487	-0.000545061	0.00437647	1	9293	0.204383	1.00075
							DIC	121.4								DIC	121.5
		Lower95	Median	Upper95	MC%ofSD	SSeff	AC.10	PSRF			Lower95	Median	Upper95	MC%ofSD	SSeff	AC.10	PSRF
AST: Tetracycline resistant Metagenomics: tet(H) RPA: ICE tnpA-tet(H) and/or ebrB-tet(H)	Se - AST	0.283242	0.455116	0.645075	1.2	6708	0.310349	1.00075		Se - AST	0.289007	0.519586	0.794729	1.6	4103	0.480325	1.00034
	Se - metagenomics	0.312005	0.425559	0.544714	0.7	20055	0.0638624	1.00007		Se - metagenomics	0.304828	0.454754	0.617025	1.1	8158	0.250673	1.00035
	Se - RPA	0.125986	0.203594	0.289679	0.6	25837	0.0323749	1.00018		Se - RPA	0.135949	0.218871	0.314981	0.8	14033	0.100297	1.00027
	Sp - AST	0.979499	0.994247	1	0.7	19471	0.0486087	1.00022		Sp - AST	0.984066	0.997539	1	1.4	5111	0.402902	1.00049
	Sp - metagenomics	0.907326	0.942598	0.983174	1.2	7454	0.263559	1.00086		Sp - metagenomics	0.900258	0.937707	0.976836	1.3	5566	0.296233	1.00023
	Sp - RPA	0.884663	0.912849	0.938372	0.6	28819	0.0346106	1.00006		Sp - RPA	0.883328	0.910845	0.936799	0.7	20008	0.0659855	1.00002
	Prevalence - T1 calves	2.1806e-06	0.040223	0.135577	1.3	5546	0.367312	1.00089		Prevalence - T1 calves	0.000724614	0.0355045	0.114349	1.6	3703	0.435521	1.00012
	Prevalence - T1 yearlings	0.00169258	0.0510534	0.113432	0.7	18688	0.0791909	1.0005		Prevalence - T1 yearlings	0.00739793	0.0509013	0.112572	1	10891	0.138641	1.00008
	Prevalence - T2 calves	0.304441	0.457678	0.632432	1.2	7415	0.274088	1.00061		Prevalence - T2 calves	0.237377	0.407151	0.599882	1.6	4156	0.454953	1.00033
	Prevalence - T2 yearlings	0.0660615	0.154347	0.258013	0.7	19042	0.0881457	1.00043		Prevalence - T2 yearlings	0.057563	0.140003	0.247173	1.1	8921	0.201409	1.0001
	Cov Se culture-metagenomics	n/a								Cov Se culture-metagenomics	-0.0495084	-0.0076515	0.0202871	1.2	6671	0.297613	1.00051
	Cov Sp culture-metagenomics	n/a								Cov Sp culture-metagenomics	-0.000828653	0.000157507	0.00153606	1.1	8762	0.216516	1.00081
	Cov Se metagenomics-RPA	-0.024856	-0.00266835	0.0176995	0.7	21658	0.0402263	1.00021		Cov Se metagenomics-RPA	-0.0298056	-0.002049	0.0255326	0.8	17017	0.0719064	1.0001
	Cov Sp metagenomics-RPA	-0.00235113	-0.000214068	0.00209788	0.7	18923	0.0510346	1.00029		Cov Sp metagenomics-RPA	-0.00294523	-0.000392472	0.0021937	0.8	14557	0.100588	1.00029
							DIC	152.5								DIC	155.4
	Phenotypic AMR - any tet resistance on metagenomics - RPA any ICE									Phenotypic AMR - any tet resistance on metagenomics - RPA any ICE
		Lower95	Median	Upper95	MC%ofSD	SSeff	AC.10	PSRF			Lower95	Median	Upper95	MC%ofSD	SSeff	AC.10	PSRF
AST: Tetracycline resistant Metagenomics: any ARG associated with resistance to tetracycline class RPA: ICE tnpA-tet(H) and/or ebrB-tet(H)	Se - AST	0.279062	0.474427	0.726258	1.3	6077	0.356855	1.00017		Se - AST	0.31811	0.576584	0.929427	1.7	3588	0.540862	1.00105
	Se - metagenomics	0.383181	0.499474	0.619683	0.7	22726	0.0503994	0.999989		Se - metagenomics	0.380223	0.526545	0.686482	1	10884	0.155755	1.00019
	Se - RPA	0.124804	0.2088	0.300466	0.7	19882	0.0755806	1.00001		Se - RPA	0.136225	0.227889	0.330423	0.9	12460	0.128641	1.00022
	Sp - AST	0.980738	0.994689	1	0.7	19466	0.0465334	1.00021		Sp - AST	0.983348	0.996446	1	1.5	4704	0.444936	1.00005
	Sp - metagenomics	0.782441	0.82479	0.866795	0.9	13792	0.133292	0.999995		Sp - metagenomics	0.774156	0.817292	0.860927	1.1	8868	0.181808	1.00037
	Sp - RPA	0.88688	0.913868	0.939352	0.5	36651	0.0187784	1.00006		Sp - RPA	0.885864	0.911444	0.936944	0.7	22161	0.0598567	1.00018
	Prevalence - T1 calves	5.34971e-06	0.0288969	0.0802054	1	10032	0.194525	1.00034		Prevalence - T1 calves	0.00075076	0.0243135	0.0697462	1.2	7059	0.266091	1.00029
	Prevalence - T1 yearlings	0.00173731	0.0536151	0.121351	0.7	20362	0.0613985	0.999999		Prevalence - T1 yearlings	0.00428327	0.049616	0.113912	1	10443	0.154243	1.00028
	Prevalence - T2 calves	0.249073	0.433368	0.63324	1.2	6550	0.32503	1.0001		Prevalence - T2 calves	0.18859	0.358988	0.57902	1.7	3541	0.522118	1.00122
	Prevalence - T2 yearlings	0.0721067	0.182037	0.32168	0.9	11799	0.157069	1.00012		Prevalence - T2 yearlings	0.0580108	0.151486	0.29051	1.3	6178	0.29977	1.00066
	Cov Se culture-metagenomics	n/a								Cov Se culture-metagenomics	-0.0504918	-0.0076689	0.0242321	1.1	8227	0.217323	1.00038
	Cov Sp culture-metagenomics	n/a								Cov Sp culture-metagenomics	-0.00208422	6.35724e-05	0.00220233	1.2	6529	0.32818	1.00041
	Cov Se metagenomics-RPA	-0.0261697	-0.00186977	0.0213416	0.6	27705	0.0181253	1.00002		Cov Se metagenomics-RPA	-0.0330488	-0.00169959	0.0299698	0.7	21380	0.0448093	1.00003
	Cov Sp metagenomics-RPA	-0.00231135	7.34403e-06	0.00213603	0.7	22694	0.0238539	1.00002		Cov Sp metagenomics-RPA	-0.00296687	5.00967e-06	0.00303712	1	9288	0.203412	1.00005
							DIC	146.3								DIC	149.1
*Prior on culture specificity - beta(100,1.5); based on most likely value = 0.995, and 95% sure > 0.975.
Abbreviations: Lower95, Upper95 – lower and upper boundaries of 95% credible interval; MC%ofSD – Monte Carlo error as a percent of standard deviation; SSeff – effective sample size; AC.10 – autocorrelation at lag 10, PSRF – potential scale reduction factor; RPA – recombinase polymerase amplification; AST – antimicrobial susceptibility testing; ARG - antimicrobial resistance gene; ICE – integrativ…

## Sheet: Table S3.3
Table S3.3. Sensitivity analysis of Bayesian latent class models for detection of M. haemolytica to exclusion of populations to evaluate the assumption of consistent test performance across populations.
Results with exclusion of time 1 (feedlot arrival) calves (n= 500)									Results with exclusion of time 1(feedlot arrival) yearlings (n= 640)									Results with exclusion of time 2 (14DOF) calves (n= 500)									Results with exclusion of time 2 yearlings (n= 640)									Results with all populations included (n= 760)
	Lower95	Median	Upper95	MC%ofSD	SSeff	AC.10	PSRF			Lower95	Median	Upper95	MC%ofSD	SSeff	AC.10	PSRF			Lower95	Median	Upper95	MC%ofSD	SSeff	AC.10	PSRF			Lower95	Median	Upper95	MC%ofSD	SSeff	AC.10	PSRF			Lower95	Median	Upper95	MC%ofSD	SSeff	AC.10	PSRF
Se - culture	0.577457	0.757815	0.999959	1.5	4344	0.457493	1.00033		Se - culture	0.549479	0.744577	0.999993	1.9	2660	0.597779	1.00019		Se - culture	0.431358	0.582978	0.796177	1.5	4401	0.410649	1.00013		Se - culture	0.441096	0.593513	0.904084	2.2	2135	0.614765	1.00568		Se - culture	0.474715	0.620434	0.851612	1.8	3164	0.53887	1.00343
Se - metagenomics - coverage > 0.29X	0.373653	0.502439	0.676426	1.4	5002	0.36583	1.00125		Se - metagenomics - coverage > 0.29X	0.470853	0.563179	0.664913	0.8	17347	0.0923538	1.00008		Se - metagenomics - coverage > 0.29X	0.454404	0.601382	0.805767	1.6	3918	0.448432	1.00171		Se - metagenomics - coverage > 0.29X	0.422181	0.575759	0.827757	2.5	1630	0.661555	1.00018		Se - metagenomics - coverage > 0.29X	0.461687	0.631051	0.838528	2.3	1859	0.638535	1.00089
Se - RPA	0.130598	0.2118	0.315732	1.2	6783	0.245848	1.00071		Se - RPA	0.198205	0.27284	0.350643	0.7	21331	0.0640859	1.00006		Se - RPA	0.201613	0.314413	0.463608	1.5	4165	0.409093	1.00171		Se - RPA	0.175835	0.288195	0.457823	2.3	1952	0.590337	1.00003		Se - RPA	0.193639	0.305914	0.449965	2	2408	0.54485	1.0006
Sp - culture*	0.906894	0.976017	0.999959	1.5	4411	0.438561	1.00126		Sp - culture*	0.948205	0.984719	0.999997	0.9	11297	0.164484	0.999987		Sp - culture*	0.888011	0.948907	0.999126	1.8	3194	0.546569	1.00245		Sp - culture*	0.87423	0.941274	0.99936	2.6	1494	0.725788	1.00014		Sp - culture*	0.870529	0.924014	0.998627	2.5	1652	0.706879	1.00068
Sp - metagenomics - coverage > 0.29X	0.83951	0.897571	0.97483	1.4	5437	0.353251	1.00044		Sp - metagenomics - coverage > 0.29X	0.787844	0.854859	0.94835	1.8	3229	0.516478	1.0002		Sp - metagenomics - coverage > 0.29X	0.805821	0.886053	0.968804	1.2	6571	0.288279	1.0002		Sp - metagenomics - coverage > 0.29X	0.821374	0.900126	0.976442	1.8	2950	0.459769	1.00317		Sp - metagenomics - coverage > 0.29X	0.825313	0.900459	0.967778	1.5	4544	0.404134	1.00162
Sp - RPA	0.910029	0.945355	0.982623	1.1	8129	0.183958	1.00022		Sp - RPA	0.886543	0.925831	0.970767	1.5	4452	0.333838	1.00004		Sp - RPA	0.912058	0.955378	0.999595	1.5	4639	0.319474	1.00046		Sp - RPA	0.916009	0.957456	0.99643	2.1	2316	0.414433	1.00143		Sp - RPA	0.914908	0.954655	0.992175	1.5	4253	0.325388	1.00062
Prevalence - T1 yearlings	0.0762949	0.228589	0.3764	1.4	4952	0.368736	1.00113		Prevalence - T1 calves	0.181117	0.304637	0.47149	1.9	2849	0.582017	1.0002		Prevalence - T1 calves	0.229268	0.362679	0.516678	1.5	4552	0.421754	1.00073		Prevalence - T1 calves	0.209074	0.356241	0.528271	2	2626	0.570929	1.00344		Prevalence - T1 calves	0.21205	0.342715	0.490495	1.6	3938	0.476931	1.00144
Prevalence - T2 calves	0.186187	0.302983	0.440557	1.5	4322	0.442659	1.00108		Prevalence - T2 calves	0.195764	0.291648	0.403653	1.6	4146	0.397313	1.00019		Prevalence - T1 yearlings	0.0373573	0.182091	0.333304	1.7	3367	0.499104	1.00239		Prevalence - T1 yearlings	0.031806	0.181821	0.348142	2.2	1994	0.617042	1.0006		Prevalence - T1 yearlings	0.0246755	0.15042	0.314251	2.1	2220	0.584268	1.00072
Prevalence - T2 yearlings	0.227973	0.376535	0.562841	1.5	4167	0.425654	1.00069		Prevalence - T2 yearlings	0.235654	0.371265	0.532696	1.7	3601	0.436287	1.00006		Prevalence - T2 yearlings	0.247884	0.397958	0.56675	1.5	4692	0.385043	1.00076		Prevalence - T2 calves	0.151491	0.282837	0.439109	2.2	2117	0.627622	1.00066		Prevalence - T2 calves	0.14077	0.262188	0.402477	2	2539	0.580206	1.00077
Cov Se metagenomics-RPA	-0.116832	-0.0365704	0.0126575	2.4	1674	0.716084	1.00159		Cov Se metagenomics-RPA	-0.141669	-0.0439551	0.0316304	2.7	1324	0.782676	1.00069		Cov Se metagenomics-RPA	-0.127464	-0.0627248	-0.00974586	1.8	3010	0.559653	1.00149		Cov Se metagenomics-RPA	-0.136954	-0.0623565	-0.000138167	2.6	1530	0.704463	1.00351		Prevalence - T2 yearlings	0.234195	0.376307	0.542846	1.6	4042	0.419913	1.00086
Cov Sp metagenomics-RPA	-0.00737372	0.0101677	0.0440063	2.4	1682	0.702824	1.00132		Cov Sp metagenomics-RPA	-0.014669	0.0111034	0.0527359	2.6	1466	0.764505	1.00082		Cov Sp metagenomics-RPA	-0.00548762	0.0119272	0.04648	2.1	2179	0.640098	1.00377		Cov Sp metagenomics-RPA	-0.00510385	0.00900862	0.047269	2.9	1213	0.743634	1.00118		Cov Se metagenomics-RPA	-0.115659	-0.0605488	-0.00793985	2	2555	0.601549	1.0007
						DIC	111.2								DIC	125.2								DIC	120.9								DIC	113.2		Cov Sp metagenomics-RPA	-0.00655529	0.00655472	0.0357721	2.2	2095	0.677609	1.00292
																																										DIC	161.1
*Prior on culture specificity - beta(100,1.5); based on most likely value = 0.995, and 95% sure > 0.975.
Abbreviations: Lower95, Upper95 – lower and upper boundaries of 95% credible interval; MC%ofSD – Monte Carlo error as a percent of standard deviation; SSeff – effective sample size; AC.10 – autocorrelation at lag 10, PSRF – potential scale reduction factor; RPA – recombinase polymerase amplification; Se – sensitivity; Sp – specificity; T1 – arrival sampling; T2 – 14 days on feed sampling; Cov – c…

## Sheet: Table S3.4
Table S3.4. Comparison of estimates from Bayesian latent class models for the detection of M. haemolytica and P. multocida by culture, metagenomics and recombinase polymerase amplification (RPA) for different methods of adjusting total read length and theoretical coverage. Long-read metagenomics results for each sample were adjusted by the means or medians of total read length for M. haemolytica …
	Coverage adjusted by mean of library preparation controls									Coverage adjusted by median of library preparation controls									Coverage not adjusted for library preparation controls
		Lower95	Median	Upper95	MC%ofSD	SSeff	AC.10	PSRF			Lower95	Median	Upper95	MC%ofSD	SSeff	AC.10	PSRF			Lower95	Median	Upper95	MC%ofSD	SSeff	AC.10	PSRF
M. haemolytica Culture Metagenomics > ROC-determined cutoff RPA	Se - culture	0.465943	0.651602	0.952557	2	2446	0.636091	1.00011		Se - culture	0.525586	0.691541	0.953123	1.7	3527	0.530082	1.00039		Se - culture	0.548072	0.711221	0.975032	1.7	3546	0.529987	1.00075
	Se - metagenomics - coverage > 0.03X	0.688506	0.781898	0.923585	1.3	6205	0.342522	0.999999		Se - metagenomics - coverage > 0.12X	0.554558	0.67155	0.869393	1.8	3042	0.530401	1.00273		Se - metagenomics - coverage > 0.12X	0.562709	0.683909	0.888424	1.9	2782	0.565339	1.00255
	Se - RPA	0.176751	0.253553	0.341864	1.1	8308	0.225325	1.0002		Se - RPA	0.184863	0.269801	0.38493	1.5	4482	0.37409	1.00167		Se - RPA	0.186267	0.272957	0.392738	1.6	4045	0.390961	1.00131
	Sp - culture*	0.916138	0.9701	0.999908	1.4	4957	0.424389	0.999985		Sp - culture*	0.893986	0.962168	0.999698	1.9	2703	0.60076	1.00241		Sp - culture*	0.891053	0.958652	0.999585	2	2419	0.628538	1.00144
	Sp - metagenomics - coverage > 0.03X	0.63445	0.72714	0.84689	1.9	2838	0.557918	1.00008		Sp - metagenomics - coverage > 0.12X	0.751378	0.823747	0.90293	1.5	4411	0.421862	1.00043		Sp - metagenomics - coverage > 0.12X	0.744745	0.814455	0.890507	1.5	4482	0.420378	1.00032
	Sp - RPA	0.906918	0.944339	0.984606	1.5	4470	0.345885	1.00004		Sp - RPA	0.905068	0.941362	0.980109	1.4	5253	0.313433	1.00043		Sp - RPA	0.903428	0.939073	0.976619	1.4	5485	0.311857	1.00056
	Prevalence - T1 calves	0.196724	0.365864	0.560382	2	2516	0.601663	1.00004		Prevalence - T1 calves	0.193665	0.315643	0.456159	1.5	4440	0.439112	1.00017		Prevalence - T1 calves	0.186228	0.302676	0.442763	1.5	4636	0.437429	1.00049
	Prevalence - T1 yearlings	0.101035	0.237	0.385185	1.4	5299	0.360235	1.00002		Prevalence - T1 yearlings	0.0686484	0.205065	0.334276	1.6	3984	0.432151	1.0015		Prevalence - T1 yearlings	0.0593348	0.196591	0.325909	1.7	3546	0.45818	1.00163
	Prevalence - T2 calves	0.196426	0.301324	0.433346	1.6	3978	0.447649	1.00009		Prevalence - T2 calves	0.158677	0.274842	0.401174	1.6	4098	0.460522	1.00166		Prevalence - T2 calves	0.147662	0.262845	0.387723	1.6	3763	0.478278	1.00136
	Prevalence - T2 yearlings	0.253474	0.413131	0.595334	1.7	3539	0.440437	1.00004		Prevalence - T2 yearlings	0.250107	0.393915	0.566444	1.4	5074	0.372981	1.00033		Prevalence - T2 yearlings	0.236583	0.376203	0.541527	1.3	5524	0.3523	1.00063
	Cov Se metagenomics-RPA	-0.0973623	-0.0357549	0.0255615	2	2412	0.627095	1.00081		Cov Se metagenomics-RPA	-0.119434	-0.0531515	0.0113884	2.1	2302	0.648453	1.00194		Cov Se metagenomics-RPA	-0.114339	-0.0485366	0.0203204	2	2589	0.629012	1.00051
	Cov Sp metagenomics-RPA	-0.0161219	0.00532834	0.0346866	1.9	2634	0.616289	1.0003		Cov Sp metagenomics-RPA	-0.0113327	0.00902817	0.0405431	2.2	2159	0.674068	1.00135		Cov Sp metagenomics-RPA	-0.0133331	0.00627417	0.0377089	2.1	2250	0.666722	1.00108
							DIC	168.7								DIC	161.9								DIC	163.3
		Lower95	Median	Upper95	MC%ofSD	SSeff	AC.10	PSRF			Lower95	Median	Upper95	MC%ofSD	SSeff	AC.10	PSRF			Lower95	Median	Upper95	MC%ofSD	SSeff	AC.10	PSRF
M. haemolytica Culture Metagenomics > 0.29X coverage RPA	Se - culture	0.480145	0.626231	0.846457	1.7	3411	0.512856	1.00078		Se - culture	0.475863	0.620052	0.834726	1.8	3230	0.51728	1.00048		Se - culture	0.474715	0.620434	0.851612	1.8	3164	0.53887	1.00343
	Se - metagenomics - coverage > 0.29X	0.457212	0.619111	0.831762	2.2	2100	0.629543	1.00002		Se - metagenomics - coverage > 0.29X	0.461019	0.626058	0.837854	2.3	1886	0.641714	1.00211		Se - metagenomics - coverage > 0.29X	0.461687	0.631051	0.838528	2.3	1859	0.638535	1.00089
	Se - RPA	0.192462	0.299959	0.442492	1.9	2666	0.52735	1.00013		Se - RPA	0.192963	0.302032	0.445718	2.1	2318	0.544797	1.00189		Se - RPA	0.193639	0.305914	0.449965	2	2408	0.54485	1.0006
	Sp - culture*	0.871627	0.927701	0.998326	2.4	1800	0.696449	0.99999		Sp - culture*	0.871822	0.926966	0.999051	2.4	1710	0.70831	1.00168		Sp - culture*	0.870529	0.924014	0.998627	2.5	1652	0.706879	1.00068
	Sp - metagenomics - coverage > 0.29X	0.837924	0.909154	0.976366	1.5	4354	0.393473	1.00057		Sp - metagenomics - coverage > 0.29X	0.82911	0.900869	0.968151	1.5	4664	0.381581	1.00047		Sp - metagenomics - coverage > 0.29X	0.825313	0.900459	0.967778	1.5	4544	0.404134	1.00162
	Sp - RPA	0.913404	0.952552	0.98937	1.5	4725	0.307904	1.00046		Sp - RPA	0.91519	0.954143	0.991606	1.5	4203	0.316911	1.00047		Sp - RPA	0.914908	0.954655	0.992175	1.5	4253	0.325388	1.00062
	Prevalence - T1 calves	0.212187	0.339034	0.490969	1.6	3923	0.469131	1.00073		Prevalence - T1 calves	0.213769	0.344536	0.4926	1.6	3935	0.459887	1.00056		Prevalence - T1 calves	0.21205	0.342715	0.490495	1.6	3938	0.476931	1.00144
	Prevalence - T1 yearlings	0.0277505	0.151335	0.306024	2.1	2303	0.585172	1.00002		Prevalence - T1 yearlings	0.0287024	0.154688	0.324205	2.2	2072	0.593347	1.00113		Prevalence - T1 yearlings	0.0246755	0.15042	0.314251	2.1	2220	0.584268	1.00072
	Prevalence - T2 calves	0.149114	0.269425	0.412569	2	2546	0.575042	1.00012		Prevalence - T2 calves	0.145472	0.26654	0.410679	2	2383	0.587368	1.00111		Prevalence - T2 calves	0.14077	0.262188	0.402477	2	2539	0.580206	1.00077
	Prevalence - T2 yearlings	0.236717	0.379665	0.547179	1.6	3960	0.416252	1.0005		Prevalence - T2 yearlings	0.237755	0.37837	0.548242	1.6	3877	0.41487	1.00087		Prevalence - T2 yearlings	0.234195	0.376307	0.542846	1.6	4042	0.419913	1.00086
	Cov Se metagenomics-RPA	-0.120454	-0.0625663	-0.00973176	2	2592	0.610019	1.00056		Cov Se metagenomics-RPA	-0.11362	-0.0603674	-0.00762826	1.9	2719	0.599503	1.00204		Cov Se metagenomics-RPA	-0.115659	-0.0605488	-0.00793985	2	2555	0.601549	1.0007
	Cov Sp metagenomics-RPA	-0.00540915	0.00770683	0.0399972	2.4	1675	0.699832	1.00165		Cov Sp metagenomics-RPA	-0.0060704	0.00704579	0.037985	2.4	1749	0.684952	1.00008		Cov Sp metagenomics-RPA	-0.00655529	0.00655472	0.0357721	2.2	2095	0.677609	1.00292
							DIC	159.1								DIC	161.3								DIC	161.1
		Lower95	Median	Upper95	MC%ofSD	SSeff	AC.10	PSRF			Lower95	Median	Upper95	MC%ofSD	SSeff	AC.10	PSRF			Lower95	Median	Upper95	MC%ofSD	SSeff	AC.10	PSRF
P. multocida Culture Metagenomics > ROC determined cutoff RPA	Se - culture	0.721622	0.838457	0.967904	1	10307	0.190206	1.00046		Se - culture	0.740544	0.854765	0.985261	1.1	8985	0.208799	1.00001		Se - culture	0.733084	0.848472	0.978571	1.1	8432	0.244081	1.00018
	Se - metagenomics: coverage > 0.10X	0.556371	0.643067	0.729961	0.6	26801	0.0287041	1.00004		Se - metagenomics: coverage > 0.03X	0.715755	0.798455	0.894514	0.8	16368	0.0977879	1.00009		Se - metagenomics: coverage > 0.03X	0.740852	0.81868	0.901323	0.7	19578	0.0614316	1.00004
	Se - RPA	0.31648	0.396461	0.485285	0.6	26049	0.034384	1.00016		Se - RPA	0.317319	0.407998	0.506294	0.7	18400	0.0779581	1.00012		Se - RPA	0.314095	0.39962	0.489748	0.6	24069	0.0437095	1.00008
	Sp - culture*	0.952361	0.982267	0.999826	0.8	16290	0.0826667	1.0001		Sp - culture*	0.939149	0.972999	0.999539	0.9	11552	0.153694	1.00006		Sp - culture*	0.94686	0.977839	0.999541	0.9	13831	0.104288	1.00006
	Sp - metagenomics - coverage > 0.10X	0.733372	0.774375	0.81728	0.7	22484	0.0609368	1.00016		Sp - metagenomics - coverage > 0.03X	0.576412	0.620926	0.666897	0.7	22460	0.0547265	1.00004		Sp - metagenomics - coverage > 0.03X	0.549899	0.594631	0.642254	0.7	20852	0.0631358	1.00005
	Sp - RPA	0.965278	0.984863	0.999953	1	9207	0.210458	1.00055		Sp - RPA	0.960961	0.9797	0.998494	1.2	7167	0.301565	1.00009		Sp - RPA	0.962417	0.980233	0.999998	1.3	5788	0.357778	1.00058
	Prevalence - T1 calves	0.315637	0.397863	0.479101	0.8	17530	0.0873372	1.00033		Prevalence - T1 calves	0.315145	0.393984	0.480205	0.8	15963	0.1011	1.00019		Prevalence - T1 calves	0.317507	0.399446	0.481962	0.8	15171	0.109183	1.00017
	Prevalence - T1 yearlings	0.144813	0.24399	0.346486	0.7	20028	0.0711354	1.00033		Prevalence - T1 yearlings	0.0956861	0.195368	0.302008	0.9	13733	0.135954	0.999999		Prevalence - T1 yearlings	0.106426	0.205847	0.312014	0.9	11413	0.163725	1.00011
	Prevalence - T2 calves	0.112361	0.173765	0.237609	0.7	22013	0.0589451	1.00003		Prevalence - T2 calves	0.0920109	0.15862	0.229688	0.8	14804	0.11599	1.00021		Prevalence - T2 calves	0.0977103	0.166141	0.233444	0.8	14913	0.104662	0.999999
	Prevalence - T2 yearlings	0.0894636	0.163962	0.249879	0.6	29549	0.0350675	1.0001		Prevalence - T2 yearlings	0.0845216	0.155664	0.236544	0.6	30406	0.0317502	1		Prevalence - T2 yearlings	0.0881432	0.15914	0.23875	0.6	30025	0.0319427	1.00006
	Cov Se metagenomics-RPA	-0.0514188	-0.0214848	0.00789059	0.9	11773	0.150619	1.0003		Cov Se metagenomics-RPA	-0.0326462	0.000882363	0.038168	1.2	6852	0.316539	1.00007		Cov Se metagenomics-RPA	-0.036603	-0.00288801	0.0339793	1.3	5911	0.354939	1.00041
	Cov Sp metagenomics-RPA	-0.0051379	0.00151704	0.01081	0.9	11582	0.151892	1.00107		Cov Sp metagenomics-RPA	-0.0121807	-0.00379775	0.00363348	1.2	7139	0.303896	1.00002		Cov Sp metagenomics-RPA	-0.0132431	-0.00418366	0.00345373	1.3	5980	0.351073	1.00037
							DIC	173.8								DIC	161.6								DIC	154.7
		Lower95	Median	Upper95	MC%ofSD	SSeff	AC.10	PSRF			Lower95	Median	Upper95	MC%ofSD	SSeff	AC.10	PSRF			Lower95	Median	Upper95	MC%ofSD	SSeff	AC.10	PSRF
P. multocida Culture Metagenomics > 0.73X coverage RPA	Se - culture	0.743137	0.857935	0.990163	1	10079	0.201575	1.00016		Se - culture	0.746313	0.859442	0.99289	1	9353	0.210553	1.00085		Se - culture	0.748546	0.861272	0.993466	1	9651	0.212809	1.00014
	Se - metagenomics: coverage > 0.73X	0.388185	0.483889	0.591438	0.8	16635	0.0903091	1.00002		Se - metagenomics - coverage > 0.73X	0.393919	0.485024	0.590873	0.7	19815	0.0709169	1.00002		Se - metagenomics - coverage > 0.73X	0.394933	0.485127	0.590917	0.7	19287	0.0739305	0.999987
	Se - RPA	0.32389	0.41723	0.525572	0.8	15613	0.105102	1		Se - RPA	0.320998	0.412457	0.515063	0.7	18608	0.0723036	1.00008		Se - RPA	0.320631	0.412137	0.515452	0.7	18067	0.0814385	1.00008
	Sp - culture*	0.933664	0.97051	0.999362	0.9	11190	0.163124	1.00004		Sp - culture*	0.937919	0.973382	0.999864	0.9	12502	0.128124	1.00018		Sp - culture*	0.938391	0.973587	0.999687	0.9	12420	0.138516	1
	Sp - metagenomics - coverage > 0.73X	0.869624	0.901931	0.932845	0.7	18155	0.087273	1		Sp - metagenomics - coverage > 0.73X	0.868262	0.900036	0.931768	0.8	17684	0.0845834	1.00017		Sp - metagenomics: coverage > 0.73X	0.867771	0.899794	0.931757	0.8	17505	0.0928253	1.00008
	Sp - RPA	0.962231	0.981328	0.999999	1	10093	0.201697	1.00025		Sp - RPA	0.961876	0.981271	0.999989	1	9381	0.213607	1.00084		Sp - RPA	0.961838	0.980873	0.999992	1	9398	0.215759	1.00012
	Prevalence - T1 calves	0.301332	0.381513	0.463629	0.8	17687	0.0913695	1.00001		Prevalence - T1 calves	0.305223	0.383111	0.467099	0.8	17711	0.0835913	1.00056		Prevalence - T1 calves	0.302449	0.382336	0.464761	0.8	17346	0.0918407	1.00004
	Prevalence - T1 yearlings	0.124182	0.221894	0.3293	0.7	19076	0.0885432	1.00006		Prevalence - T1 yearlings	0.125808	0.223787	0.330845	0.7	18704	0.0837479	1.0003		Prevalence - T1 yearlings	0.12794	0.222682	0.331967	0.7	18401	0.0881064	1.00026
	Prevalence - T2 calves	0.085177	0.154313	0.225214	0.8	14497	0.118891	1		Prevalence - T2 calves	0.0912414	0.158744	0.228488	0.8	16171	0.0956062	1.00025		Prevalence - T2 calves	0.0894104	0.158977	0.226507	0.8	15248	0.104267	1
	Prevalence - T2 yearlings	0.0739389	0.145728	0.230139	0.6	25773	0.0496801	1		Prevalence - T2 yearlings	0.0761458	0.147462	0.23156	0.6	26174	0.0476392	1.00011		Prevalence - T2 yearlings	0.0726587	0.147094	0.229265	0.6	25436	0.0491268	1.00002
	Cov Se metagenomics-RPA	-0.0382706	-0.00914015	0.0198283	1	10472	0.177363	1.00003		Cov Se metagenomics-RPA	-0.0372238	-0.00867242	0.020482	1	10255	0.188278	1.00034		Cov Se metagenomics-RPA	-0.0375966	-0.00856406	0.019791	1	10658	0.180128	1.00017
	Cov Sp metagenomics-RPA	-0.00335611	0.000813045	0.00786608	0.8	14242	0.105956	1.00027		Cov Sp metagenomics-RPA	-0.00362934	0.000714371	0.00763129	0.8	13904	0.11891	1.00005		Cov Sp metagenomics-RPA	-0.00353652	0.00071625	0.0077688	0.9	13303	0.112422	1.0004
							DIC	155.4								DIC	156.5								DIC	156.4
*Prior on culture specificity - beta(100,1.5); based on most likely value = 0.995, and 95% sure > 0.975.
Abbreviations: Lower95, Upper95 – lower and upper boundaries of 95% credible interval; MC%ofSD – Monte Carlo error as a percent of standard deviation; SSeff – effective sample size; AC.10 – autocorrelation at lag 10, PSRF – potential scale reduction factor; RPA – recombinase polymerase amplification; Se – sensitivity; Sp – specificity; T1 – arrival sampling; T2 – 14 days on feed sampling; Cov – c…
This analysis was limited to organisms of interest that were most abundant and consequently exhibited the greatest amount of noise in the library preparation control samples. Among all controls, the median total read length was 3829 (IQR 0-20,487) base pairs for M. haemolytica and 4685 (IQR 0-23,218) base pairs for P. multocida. In contrast, few base pairs or reads for less abundant organisms wer…

## Sheet: Table S3.5
Table S3.5. Sensitivity analysis comparing results of Bayesian latent class models for the detection of antimicrobial resistance in which intermediate antimicrobial susceptibility testing (AST) results were classified as susceptible (as reported in main paper) compared to models for which intermediate AST results were classified as resistant. Results with a shaded background denote model construc…
	Intermediate classified as susceptible									Intermediate classified as resistant
Macrolide models
		Lower95	Median	Upper95	MC%ofSD	SSeff	AC.10	PSRF			Lower95	Median	Upper95	MC%ofSD	SSeff	AC.10	PSRF
AST: GAM, TILD, TILM, and/or TULA resistant Metagenomics: msrE-mphE and/or erm(42) RPA: msrE-mphE and/or erm(42) (n = 758)	Se - AST	0.430709	0.593168	0.75501	1	9834	0.199945	1.00051		Se - AST	0.427523	0.588553	0.746449	1	9430	0.206384	1.00052
	Se - metagenomics	0.130869	0.208871	0.291861	0.8	15102	0.116118	1.00043		Se - metagenomics	0.118404	0.192735	0.278499	0.9	11910	0.151308	1.00035
	Se - RPA	0.192402	0.231745	0.279222	0.7	19548	0.0461493	1.00024		Se - RPA	0.193714	0.23439	0.286843	0.7	21554	0.0390778	1.00014
	Sp - AST	0.962865	0.982162	0.999994	0.7	21264	0.0460899	1.00005		Sp - AST	0.92795	0.957615	0.996661	0.9	13799	0.11282	0.999996
	Sp - metagenomics	0.988885	0.996898	1	1.2	7368	0.274987	1.00031		Sp - metagenomics	0.988757	0.997016	1	1.1	8931	0.235685	1.00075
	Sp - RPA	0.75826	0.788882	0.818411	0.7	23444	0.0327417	1.00028		Sp - RPA	0.758731	0.79012	0.820992	0.6	28457	0.020277	0.999989
	Prevalence - T1 calves	0.000547678	0.0238835	0.0596566	0.9	11938	0.14404	1.00006		Prevalence - T1 calves	0.000184811	0.0343988	0.101454	1	10989	0.170852	1.0001
	Prevalence - T1 yearlings	0.00849649	0.0655449	0.137762	0.6	25379	0.0417544	1.0001		Prevalence - T1 yearlings	0.00717474	0.0659004	0.150759	0.7	20847	0.0658231	0.999982
	Prevalence - T2 calves	0.401344	0.546767	0.724884	1	9714	0.205867	1.00074		Prevalence - T2 calves	0.421091	0.579849	0.780019	1.1	8875	0.232395	1.00064
	Prevalence - T2 yearlings	0.0772412	0.179093	0.298931	0.8	17547	0.0939952	1.00037		Prevalence - T2 yearlings	0.0817714	0.19708	0.333622	0.8	15887	0.108517	1.00015
	Cov Se metagenomics-RPA	-0.0214816	-0.00681306	0.0088455	0.8	16568	0.0974625	1.00009		Cov Se metagenomics-RPA	-0.0199185	-0.00652049	0.00804876	0.7	19182	0.0749392	1.00019
	Cov Sp metagenomics-RPA	-0.000452532	0.000723946	0.003386	1.1	8341	0.242663	1		Cov Sp metagenomics-RPA	-0.000630216	0.000572254	0.00324214	1	11026	0.166045	1.00011
							DIC	141								DIC	154.6
		Lower95	Median	Upper95	MC%ofSD	SSeff	AC.10	PSRF			Lower95	Median	Upper95	MC%ofSD	SSeff	AC.10	PSRF
AST: GAM, TILD, TILM, and/or TULA resistant Metagenomics: msrE-mphE, erm(42) and/or estT RPA: msrE-mphE and/or erm(42) (n = 758)	Se - AST	0.42629	0.607915	0.792561	1.2	7355	0.294015	1.00018		Se - AST	0.466423	0.628728	0.812103	1.2	7424	0.284832	1.00012
	Se - metagenomics	0.157134	0.239041	0.326147	0.9	13038	0.138873	1.00013		Se - metagenomics	0.153314	0.23501	0.325589	0.9	11423	0.160968	1.00011
	Se - RPA	0.193702	0.232431	0.281642	0.8	16664	0.0739813	1.00011		Se - RPA	0.194684	0.239304	0.296223	0.7	20429	0.0397776	1.00045
	Sp - AST	0.960309	0.981982	0.999995	0.8	15121	0.095463	1.00022		Sp - AST	0.936205	0.968321	0.999994	1	10915	0.163235	1.00002
	Sp - metagenomics	0.962208	0.979775	0.994711	0.8	15327	0.101309	1.00005		Sp - metagenomics	0.967857	0.984696	0.998131	0.9	13262	0.12897	1.00021
	Sp - RPA	0.757595	0.788648	0.817722	0.7	22654	0.038567	1.00004		Sp - RPA	0.760508	0.791235	0.823612	0.5	34213	0.0120838	1.00002
	Prevalence - T1 calves	2.97416e-05	0.0353651	0.0839454	1.1	8932	0.232701	1.00014		Prevalence - T1 calves	0.00589861	0.0666637	0.137901	1	9310	0.21097	1.00006
	Prevalence - T1 yearlings	0.00402051	0.0568559	0.125307	0.8	15021	0.110751	1.00004		Prevalence - T1 yearlings	0.00570413	0.0647214	0.145168	0.9	13077	0.14259	1.0001
	Prevalence - T2 calves	0.37809	0.536652	0.720054	1.2	7104	0.308926	1.00033		Prevalence - T2 calves	0.390263	0.547556	0.72503	1.2	7187	0.305742	1.00026
	Prevalence - T2 yearlings	0.0551916	0.148403	0.264803	0.9	13329	0.144413	0.999993		Prevalence - T2 yearlings	0.0613317	0.168673	0.295751	0.9	11575	0.172086	1.00013
	Cov Se metagenomics-RPA	-0.032006	-0.0174798	1.03125e-05	0.7	17795	0.068256	1.00007		Cov Se metagenomics-RPA	-0.0316132	-0.0172575	-0.000376266	0.8	17369	0.0746687	1.0004
	Cov Sp metagenomics-RPA	-0.000429484	0.00229767	0.00598911	0.8	14230	0.114263	1		Cov Sp metagenomics-RPA	-0.000347407	0.0027946	0.00686494	0.8	16164	0.0753832	1.00038
							DIC	149.9								DIC	164.6
		Lower95	Median	Upper95	MC%ofSD	SSeff	AC.10	PSRF			Lower95	Median	Upper95	MC%ofSD	SSeff	AC.10	PSRF
AST: GAM, TILD, TILM, and/or TULA resistant Metagenomics: msrE-mphE, erm(42) and/or estT RPA excluded (n = 758)	Se - AST	0.402661	0.58856	0.781589	1.1	8729	0.24926	1.00007		Se - AST	0.448231	0.623064	0.810664	1.1	8886	0.23126	1.0003
	Se - metagenomics	0.156901	0.239007	0.330615	0.8	15820	0.114887	1.00008		Se - metagenomics	0.162239	0.243858	0.337386	0.8	14612	0.122877	1.00022
	Sp - AST	0.960278	0.97992	0.999993	0.7	22752	0.0327804	0.999985		Sp - AST	0.937979	0.967355	0.999916	0.8	16691	0.0780715	1.00005
	Sp - metagenomics	0.96048	0.977821	0.992591	0.6	26295	0.0466131	1.00006		Sp - metagenomics	0.96821	0.984507	0.999555	0.7	19238	0.0708868	1.00013
	Prevalence - T1 calves	2.21398e-07	0.0193594	0.0664734	0.8	15824	0.0900215	1.00002		Prevalence - T1 calves	0.00208123	0.0569432	0.123608	0.9	13225	0.136431	1.0001
	Prevalence - T1 yearlings	0.000150624	0.055862	0.127896	0.7	22566	0.0529272	1.00006		Prevalence - T1 yearlings	4.68298e-05	0.0614096	0.141934	0.7	19135	0.0746764	1.00015
	Prevalence - T2 calves	0.385187	0.555181	0.763716	1.1	8280	0.260244	1.00008		Prevalence - T2 calves	0.394842	0.556179	0.748599	1.1	8400	0.24741	1.00045
	Prevalence - T2 yearlings	0.064901	0.170296	0.300956	0.8	15244	0.117187	1.00007		Prevalence - T2 yearlings	0.0750355	0.191121	0.331222	0.8	14155	0.127528	1.00006
							DIC	58.99								DIC	60.71
		Lower95	Median	Upper95	MC%ofSD	SSeff	AC.10	PSRF			Lower95	Median	Upper95	MC%ofSD	SSeff	AC.10	PSRF
AST: GAM, TILD, TILM, and/or TULA resistant Metagenomics: any ARG associated with resistance to macrolide class RPA: msrE-mphE and/or erm(42) (n = 758)	Se - AST	0.660335	0.864392	1	1	10676	0.18098	1.00014		Se - AST	0.681878	0.875768	0.999977	1	10945	0.174262	1.00004
	Se - metagenomics	0.252657	0.346779	0.451059	0.6	26932	0.0450476	1.00015		Se - metagenomics	0.235953	0.338583	0.446599	0.7	18802	0.0863282	1.00001
	Se - RPA	0.19511	0.239272	0.297971	0.6	26201	0.0238739	1.00003		Se - RPA	0.19583	0.245505	0.31295	0.6	26466	0.0249669	1.00012
	Sp - AST	0.95436	0.975481	0.99992	0.8	14929	0.0944718	1.00013		Sp - AST	0.924744	0.955195	0.999683	1	9711	0.204458	1.00005
	Sp - metagenomics	0.882487	0.907741	0.931666	0.5	34371	0.026704	1.00005		Sp - metagenomics	0.885449	0.9108	0.934964	0.6	32452	0.025072	1.0001
	Sp - RPA	0.758	0.788021	0.817154	0.6	31077	0.00845051	1		Sp - RPA	0.758259	0.789708	0.819796	0.6	32530	0.0142668	1.00001
	Prevalence - T1 calves	4.13333e-07	0.0136151	0.04472	0.9	11600	0.154582	1.00046		Prevalence - T1 calves	3.55838e-07	0.0295961	0.0851311	1.1	8907	0.2259	1.00015
	Prevalence - T1 yearlings	2.88215e-05	0.0369658	0.0906931	0.7	18531	0.0706952	1.00027		Prevalence - T1 yearlings	1.39781e-07	0.0369899	0.101373	0.9	13208	0.139853	1.00009
	Prevalence - T2 calves	0.279436	0.379055	0.508934	1	10542	0.189146	1.00021		Prevalence - T2 calves	0.286363	0.390225	0.520872	1	10048	0.200859	1.00009
	Prevalence - T2 yearlings	0.038986	0.10566	0.18891	0.7	18695	0.085651	1.00003		Prevalence - T2 yearlings	0.0373979	0.115011	0.208615	0.8	14509	0.130764	1.00004
	Cov Se metagenomics-RPA	-0.0479031	-0.0197225	0.0106126	0.6	28512	0.0271682	1.00002		Cov Se metagenomics-RPA	-0.0484249	-0.0217387	0.00904031	0.6	26100	0.0293548	1.0002
	Cov Sp metagenomics-RPA	-0.00120313	0.00174939	0.00552643	0.6	25616	0.0229823	1.0002		Cov Sp metagenomics-RPA	-0.00126892	0.00261899	0.0071577	0.6	25436	0.0251918	1.00046
							DIC	157.1								DIC	170
		Lower95	Median	Upper95	MC%ofSD	SSeff	AC.10	PSRF			Lower95	Median	Upper95	MC%ofSD	SSeff	AC.10	PSRF
AST: GAM, TILD, TILM, and/or TULA resistant Metagenomics: estT RPA: no comparable assay (n = 758)	Se - AST	0.317156	0.55811	0.853007	1.6	3889	0.519435	1.00026		Se - AST	0.417811	0.679115	0.954336	1.5	4623	0.448339	1.00013
	Se - metagenomics	0.0469473	0.0949586	0.158779	1	9179	0.185416	1.00014		Se - metagenomics	0.0601009	0.117027	0.186513	1	10610	0.162809	1.00016
	Sp - AST	0.956466	0.978589	0.999993	0.7	20269	0.0443361	0.999996		Sp - AST	0.933445	0.966752	0.999996	0.8	14099	0.110558	1.00009
	Sp - metagenomics	0.969926	0.983308	0.994352	0.6	32185	0.0224171	1.00007		Sp - metagenomics	0.976668	0.988344	0.999417	0.7	20885	0.063535	0.999977
	Prevalence - T1 calves	1.31726e-07	0.0226674	0.077573	1	10792	0.145193	1.00001		Prevalence - T1 calves	0.00136575	0.0583934	0.134693	1.1	7955	0.246256	1.00006
	Prevalence - T1 yearlings	3.58016e-06	0.0557024	0.146822	0.9	13208	0.11695	1.00031		Prevalence - T1 yearlings	1.18417e-07	0.0529993	0.141428	0.9	12830	0.142946	1.00007
	Prevalence - T2 calves	0.342796	0.588944	0.935589	1.6	3714	0.52969	1.00055		Prevalence - T2 calves	0.320167	0.512891	0.803138	1.5	4275	0.481464	1.00023
	Prevalence - T2 yearlings	0.0411917	0.15764	0.323176	1.2	7466	0.232974	1.00017		Prevalence - T2 yearlings	0.0285199	0.151251	0.297419	1.1	8321	0.229022	1.00002
							DIC	56.31								DIC	58.61
		Lower95	Median	Upper95	MC%ofSD	SSeff	AC.10	PSRF			Lower95	Median	Upper95	MC%ofSD	SSeff	AC.10	PSRF
AST: GAM and/or TULA resistant Metagenomics: msrE-mphE RPA: msrE-mphE (n=758)	Se - AST	0.455119	0.654044	0.860733	1.3	6158	0.389164	1.00016		Se - AST	0.463235	0.662397	0.873034	1.2	7134	0.299643	1.00038
	Se - metagenomics	0.0972882	0.168639	0.248916	0.9	12112	0.169507	1.00023		Se - metagenomics	0.0931018	0.160637	0.238517	0.8	13926	0.13183	1.00055
	Se - RPA	0.188501	0.228581	0.280538	0.7	22245	0.0345665	0.99999		Se - RPA	0.188151	0.229055	0.281087	0.7	21181	0.0371149	1.00025
	Sp - AST	0.96536	0.984996	0.999994	0.7	21380	0.051983	1.00033		Sp - AST	0.965898	0.985692	0.999998	0.7	19571	0.0608249	1.00027
	Sp - metagenomics	0.988202	0.996567	1	1.1	7677	0.271535	1.00007		Sp - metagenomics	0.987552	0.996349	1	1.1	8130	0.241674	1.00012
	Sp - RPA	0.763531	0.793947	0.822936	0.6	27730	0.0159737	1.00007		Sp - RPA	0.763868	0.794341	0.823584	0.6	27093	0.0184643	1.00006
	Prevalence - T1 calves	0.000792534	0.0264297	0.0623933	0.9	11728	0.154702	1.00023		Prevalence - T1 calves	0.000601343	0.0275069	0.0635486	1	10935	0.159186	1.00017
	Prevalence - T1 yearlings	0.00971543	0.0651735	0.136518	0.7	20593	0.0707654	1.0003		Prevalence - T1 yearlings	0.00929891	0.0650006	0.135662	0.7	20772	0.0663845	1.00004
	Prevalence - T2 calves	0.320784	0.462498	0.635664	1.2	6479	0.346971	1.00002		Prevalence - T2 calves	0.340583	0.486542	0.667197	1.2	7245	0.294106	1.00086
	Prevalence - T2 yearlings	0.0739865	0.171959	0.293681	0.9	11511	0.164724	1.00007		Prevalence - T2 yearlings	0.0709088	0.169382	0.288429	0.9	12516	0.143619	1.00029
	Cov Se metagenomics-RPA	-0.0167525	-0.00234133	0.0144662	0.9	13634	0.137546	1.00014		Cov Se metagenomics-RPA	-0.0164728	-0.00276927	0.0125197	0.8	14718	0.10136	1.00007
	Cov Sp metagenomics-RPA	-0.000497767	0.000707614	0.00331261	1.1	7967	0.262745	1.00014		Cov Sp metagenomics-RPA	-0.000525313	0.000777005	0.0033042	1.1	8833	0.217619	1.00005
							DIC	145.2								DIC	146.5
		Lower95	Median	Upper95	MC%ofSD	SSeff	AC.10	PSRF			Lower95	Median	Upper95	MC%ofSD	SSeff	AC.10	PSRF
AST: GAM and/or TULA resistant Metagenomics: estT RPA: no comparable assay (n = 758)	Se - AST	0.293346	0.491795	0.791391	1.6	3801	0.525523	1.00213		Se - AST	0.320134	0.558065	0.858767	1.6	3833	0.524917	1.00049
	Se - metagenomics	0.044012	0.0894665	0.15204	1	9318	0.191407	1.00077		Se - metagenomics	0.0455805	0.094728	0.157346	1	9619	0.19491	1.00017
	Sp - AST	0.956142	0.978619	0.999999	0.7	21437	0.0325376	1.00004		Sp - AST	0.956726	0.978863	0.999996	0.7	21777	0.0386491	1.00027
	Sp - metagenomics	0.969703	0.983246	0.9948	0.6	30872	0.0236192	1.00004		Sp - metagenomics	0.969654	0.983195	0.994151	0.6	30434	0.024487	1.00002
	Prevalence - T1 calves	5.52137e-07	0.0261226	0.0892989	1	10969	0.144411	1.00043		Prevalence - T1 calves	6.81455e-08	0.0228846	0.078441	0.9	11720	0.143565	1.00018
	Prevalence - T1 yearlings	3.03668e-07	0.0617558	0.164008	0.9	13112	0.111067	1.00023		Prevalence - T1 yearlings	5.17794e-07	0.0557289	0.147415	0.8	14093	0.113131	1.00027
	Prevalence - T2 calves	0.375033	0.629893	0.982178	1.6	3734	0.518705	1.00186		Prevalence - T2 calves	0.34824	0.588977	0.942844	1.6	3781	0.534112	1.00046
	Prevalence - T2 yearlings	0.0446369	0.175272	0.352891	1.1	8298	0.226195	1.0008		Prevalence - T2 yearlings	0.0369282	0.157707	0.316019	1.1	7832	0.238196	1.00025
							DIC	56.15								DIC	56.34
		Lower95	Median	Upper95	MC%ofSD	SSeff	AC.10	PSRF			Lower95	Median	Upper95	MC%ofSD	SSeff	AC.10	PSRF
AST: GAM and/or TULA resistant Metagenomics: msrE-mphE and/or erm(42) RPA: msrE-mphE and/or erm(42) (n = 758)	Se - AST	0.427014	0.589034	0.749631	1	10297	0.187894	1.00004		Se - AST	0.431609	0.59194	0.755049	1	9667	0.209356	1.00011
	Se - metagenomics	0.138705	0.220426	0.310448	0.8	14700	0.115544	1.00004		Se - metagenomics	0.133388	0.20903	0.295058	0.8	14936	0.118647	1.00016
	Se - RPA	0.193538	0.231405	0.27934	0.7	17897	0.0541331	1.00033		Se - RPA	0.193311	0.231805	0.278796	0.7	19491	0.0389508	1.00007
	Sp - AST	0.961987	0.981259	0.999987	0.7	23081	0.0444682	1.00012		Sp - AST	0.962916	0.982114	0.999987	0.7	22227	0.050843	1.00022
	Sp - metagenomics	0.98923	0.997139	1	1.2	6973	0.308391	1.00099		Sp - metagenomics	0.989345	0.997035	1	1.1	8249	0.261671	1.00011
	Sp - RPA	0.757666	0.788526	0.817558	0.7	21731	0.0411566	1.0001		Sp - RPA	0.758547	0.788942	0.818524	0.6	24417	0.0267296	1.00001
	Prevalence - T1 calves	0.000105875	0.0221237	0.0574009	0.9	11799	0.147607	1.00037		Prevalence - T1 calves	0.000351753	0.0236199	0.0590255	0.9	11991	0.152737	1.00021
	Prevalence - T1 yearlings	0.00836762	0.0640161	0.137709	0.6	25817	0.0431702	1.00016		Prevalence - T1 yearlings	0.00929266	0.0655309	0.13798	0.6	24748	0.0463828	1.00015
	Prevalence - T2 calves	0.379862	0.516492	0.688681	1	10625	0.188431	0.999996		Prevalence - T2 calves	0.407858	0.547253	0.726541	1	9502	0.214523	1.00028
	Prevalence - T2 yearlings	0.0762604	0.178968	0.299148	0.8	16933	0.0981762	1.00027		Prevalence - T2 yearlings	0.0793295	0.179469	0.301788	0.8	17479	0.100587	1.00007
	Cov Se metagenomics-RPA	-0.0224529	-0.00655851	0.0100131	0.8	16100	0.0992988	1.00054		Cov Se metagenomics-RPA	-0.0210553	-0.00663569	0.00909482	0.7	17795	0.0887335	1.00011
	Cov Sp metagenomics-RPA	-0.000470999	0.000646442	0.00329325	1.1	7570	0.271219	1.00272		Cov Sp metagenomics-RPA	-0.000416705	0.000695161	0.00334012	1.1	8748	0.237035	1.00011
							DIC	140.6								DIC	141.1
		Lower95	Median	Upper95	MC%ofSD	SSeff	AC.10	PSRF			Lower95	Median	Upper95	MC%ofSD	SSeff	AC.10	PSRF
AST: TILD and/or TILM resistant Metagenomics: msrE-mphE RPA: msrE-mphE (n = 758)	Se - AST	0.380826	0.577298	0.772703	1.2	7147	0.304294	1.00007		Se - AST	0.421188	0.620035	0.820297	1.2	7401	0.295842	1.0001
	Se - metagenomics	0.092989	0.163883	0.246641	0.9	12413	0.151225	1.00003		Se - metagenomics	0.07712	0.143203	0.21924	0.9	11995	0.161278	1.00014
	Se - RPA	0.187353	0.230801	0.284143	0.7	22482	0.0353644	1.00004		Se - RPA	0.190273	0.236765	0.30173	0.7	22439	0.0439676	1.00004
	Sp - AST	0.969312	0.987453	1	0.7	21728	0.0444944	1.00006		Sp - AST	0.938178	0.969634	0.999991	0.9	12104	0.142552	1.00002
	Sp - metagenomics	0.989045	0.997191	0.999998	1.2	6887	0.297559	1.00048		Sp - metagenomics	0.987075	0.996308	1	1.1	8256	0.245719	1.00067
	Sp - RPA	0.764516	0.794641	0.82423	0.6	30826	0.0102502	1.00009		Sp - RPA	0.766071	0.797406	0.829321	0.5	36027	0.00692271	0.999999
	Prevalence - T1 calves	0.000583986	0.0265604	0.0642415	0.9	11719	0.159094	1.00018		Prevalence - T1 calves	0.000763826	0.05451	0.12085	1	10610	0.181173	1.00022
	Prevalence - T1 yearlings	0.00840766	0.0639863	0.136846	0.7	20272	0.071673	1.00017		Prevalence - T1 yearlings	0.00631999	0.0683103	0.148205	0.8	16686	0.0911448	1.00009
	Prevalence - T2 calves	0.316966	0.473357	0.669108	1.2	7165	0.303195	1.00004		Prevalence - T2 calves	0.344201	0.507998	0.712912	1.2	7154	0.302238	1.00012
	Prevalence - T2 yearlings	0.0851369	0.194908	0.332072	0.9	12034	0.161919	1.00009		Prevalence - T2 yearlings	0.0869551	0.203272	0.347962	0.9	12294	0.156424	1.00001
	Cov Se metagenomics-RPA	-0.0175122	-0.00318539	0.0133252	0.8	16322	0.0974863	1.00001		Cov Se metagenomics-RPA	-0.0165587	-0.00391742	0.010494	0.8	17115	0.0893367	1.00009
	Cov Sp metagenomics-RPA	-0.000512354	0.000547723	0.00289065	1.1	8190	0.246143	1.00009		Cov Sp metagenomics-RPA	-0.000769613	0.000676549	0.0035244	1	10354	0.178267	1.00023
							DIC	144.8								DIC	159.7
		Lower95	Median	Upper95	MC%ofSD	SSeff	AC.10	PSRF			Lower95	Median	Upper95	MC%ofSD	SSeff	AC.10	PSRF
AST: TILD and/or TILM resistant Metagenomics: estT RPA: no comparable assay (n = 758)	Se - AST	0.26349	0.489337	0.798043	1.7	3599	0.535409	1.00003		Se - AST	0.326205	0.543553	0.818321	1.5	4517	0.473655	1.00068
	Se - metagenomics	0.0456227	0.0961366	0.165104	1.1	7967	0.22229	1.00003		Se - metagenomics	0.0511455	0.103705	0.169633	1	9824	0.195102	1.00016
	Sp - AST	0.961231	0.981848	1	0.7	23261	0.0217516	0.999985		Sp - AST	0.936563	0.969113	0.999997	0.8	15584	0.0829015	1.00022
	Sp - metagenomics	0.969889	0.98344	0.994955	0.6	31505	0.025827	1.00007		Sp - metagenomics	0.977056	0.989386	0.999999	0.7	21807	0.0590555	1.00005
	Prevalence - T1 calves	1.56856e-06	0.0246132	0.0864006	1	10772	0.145084	1.00001		Prevalence - T1 calves	0.00582068	0.0779008	0.172298	1.1	8792	0.224041	1.00019
	Prevalence - T1 yearlings	1.03861e-06	0.0522634	0.149136	0.9	13305	0.119746	1.00002		Prevalence - T1 yearlings	2.0834e-06	0.0549827	0.153213	0.8	14319	0.114281	1.00007
	Prevalence - T2 calves	0.317475	0.570464	0.94991	1.7	3640	0.538884	1.00009		Prevalence - T2 calves	0.346287	0.593913	0.918056	1.5	4343	0.479298	1.00053
	Prevalence - T2 yearlings	0.0438938	0.18126	0.372434	1.2	6704	0.265715	1.00005		Prevalence - T2 yearlings	0.0418833	0.188707	0.367179	1.1	8577	0.223995	1.00036
							DIC	56.37								DIC	57.79
		Lower95	Median	Upper95	MC%ofSD	SSeff	AC.10	PSRF			Lower95	Median	Upper95	MC%ofSD	SSeff	AC.10	PSRF
AST: TILD and/or TILM resistant Metagenomics: msrE-mphE and/or erm(42) RPA: msrE-mphE and/or erm(42) (n = 758)	Se - AST	0.381266	0.53692	0.702081	1	9937	0.198307	1.00024		Se - AST	0.40233	0.561354	0.721287	1	9527	0.21459	1.00006
	Se - metagenomics	0.138712	0.220664	0.313877	0.8	14244	0.12116	1.00012		Se - metagenomics	0.11905	0.197053	0.285031	0.9	11826	0.165785	1.00004
	Se - RPA	0.193836	0.233538	0.284654	0.7	21765	0.02704	1.00012		Se - RPA	0.194228	0.235417	0.290533	0.7	22573	0.0291176	1.00005
	Sp - AST	0.966422	0.984211	0.999996	0.6	24688	0.0316747	1.00006		Sp - AST	0.929567	0.958829	0.996452	0.8	14516	0.108249	1.00008
	Sp - metagenomics	0.99048	0.997599	1	1.2	6850	0.311762	1.00058		Sp - metagenomics	0.989342	0.997238	1	1.1	7588	0.275075	1.00022
	Sp - RPA	0.758173	0.789127	0.818579	0.6	26349	0.0214252	1.00012		Sp - RPA	0.759409	0.790347	0.821704	0.6	30984	0.012331	1.00007
	Prevalence - T1 calves	0.000446212	0.0217137	0.0577208	0.9	13578	0.114026	1.00006		Prevalence - T1 calves	0.000213464	0.0355603	0.104907	0.9	11256	0.163917	1.00005
	Prevalence - T1 yearlings	0.00715927	0.0613141	0.133627	0.6	27300	0.032355	1.00017		Prevalence - T1 yearlings	0.0054223	0.0612135	0.141703	0.7	21771	0.058489	1.00003
	Prevalence - T2 calves	0.36657	0.514592	0.694953	1	9689	0.205899	1.00023		Prevalence - T2 calves	0.399121	0.561942	0.762235	1.1	8890	0.240551	1.00011
	Prevalence - T2 yearlings	0.0880927	0.196827	0.326592	0.8	17204	0.100805	1.00014		Prevalence - T2 yearlings	0.0849872	0.206201	0.350368	0.8	16010	0.115278	1.00007
	Cov Se metagenomics-RPA	-0.0232038	-0.00678937	0.00903404	0.7	18525	0.076914	1.00007		Cov Se metagenomics-RPA	-0.02115	-0.00688017	0.00764067	0.7	19785	0.0778006	1.00013
	Cov Sp metagenomics-RPA	-0.000493054	0.000488044	0.00278497	1.1	9043	0.230189	1.00011		Cov Sp metagenomics-RPA	-0.000615752	0.000519932	0.00303817	0.9	11791	0.16762	1.00013
							DIC	140.2								DIC	155.3
Tetracycline Models
		Lower95	Median	Upper95	MC%ofSD	SSeff	AC.10	PSRF			Lower95	Median	Upper95	MC%ofSD	SSeff	AC.10	PSRF
AST: Tetracycline resistant Metagenomics: tet(H) RPA: ICE tnpA-tet(H) and/or ebrB-tet(H) (n = 760)	Se - AST	0.283242	0.455116	0.645075	1.2	6708	0.310349	1.00075		Se - AST	0.623344	0.78351	0.952908	0.9	11876	0.144615	1.00001
	Se - metagenomics	0.312005	0.425559	0.544714	0.7	20055	0.0638624	1.00007		Se - metagenomics	0.326749	0.416347	0.509638	0.6	33009	0.0204193	1.00003
	Se - RPA	0.125986	0.203594	0.289679	0.6	25837	0.0323749	1.00018		Se - RPA	0.152973	0.226263	0.302786	0.5	34427	0.0128825	1.00003
	Sp - AST	0.979499	0.994247	1	0.7	19471	0.0486087	1.00022		Sp - AST	0.975784	0.993079	1	0.7	21843	0.0291426	1.00005
	Sp - metagenomics	0.907326	0.942598	0.983174	1.2	7454	0.263559	1.00086		Sp - metagenomics	0.914748	0.941011	0.965812	0.7	20519	0.0651247	1
	Sp - RPA	0.884663	0.912849	0.938372	0.6	28819	0.0346106	1.00006		Sp - RPA	0.893098	0.917602	0.941372	0.5	39471	0.0102019	1.00027
	Prevalence - T1 calves	2.1806e-06	0.040223	0.135577	1.3	5546	0.367312	1.00089		Prevalence - T1 calves	0.0147948	0.0480068	0.0900529	0.7	19283	0.0728134	1.00007
	Prevalence - T1 yearlings	0.00169258	0.0510534	0.113432	0.7	18688	0.0791909	1.0005		Prevalence - T1 yearlings	0.00380567	0.040614	0.0873528	0.6	26331	0.0264986	1.00002
	Prevalence - T2 calves	0.304441	0.457678	0.632432	1.2	7415	0.274088	1.00061		Prevalence - T2 calves	0.352354	0.457907	0.567362	0.9	13570	0.121471	1.00006
	Prevalence - T2 yearlings	0.0660615	0.154347	0.258013	0.7	19042	0.0881457	1.00043		Prevalence - T2 yearlings	0.0707475	0.139002	0.220647	0.6	30521	0.0241619	1.00001
	Cov Se metagenomics-RPA	-0.024856	-0.00266835	0.0176995	0.7	21658	0.0402263	1.00021		Cov Se metagenomics-RPA	-0.0315358	-0.0127271	0.00941517	0.7	23219	0.0350225	1.00005
	Cov Sp metagenomics-RPA	-0.00235113	-0.000214068	0.00209788	0.7	18923	0.0510346	1.00029		Cov Sp metagenomics-RPA	-0.00210161	0.000490824	0.00372845	0.7	22501	0.0345435	1.00012
							DIC	152.5								DIC	150.6
		Lower95	Median	Upper95	MC%ofSD	SSeff	AC.10	PSRF			Lower95	Median	Upper95	MC%ofSD	SSeff	AC.10	PSRF
AST: Tetracycline resistant Metagenomics: tet(H) RPA: excluded (n = 760)	Se - AST	0.271687	0.429876	0.604567	1	9866	0.192606	1.00012		Se - AST	0.580782	0.743297	0.920006	0.8	14342	0.105132	1.00002
	Se - metagenomics	0.2785	0.40174	0.537211	0.8	14487	0.118087	1.00028		Se - metagenomics	0.330265	0.42601	0.529367	0.6	28181	0.0358559	1.00002
	Sp - AST	0.974067	0.988468	1	0.6	29438	0.0151561	1.00016		Sp - AST	0.962074	0.981569	0.999971	0.6	25668	0.0197734	1.00032
	Sp - metagenomics	0.909227	0.936855	0.963654	0.7	21520	0.0577271	1.00019		Sp - metagenomics	0.917188	0.94135	0.965332	0.6	26993	0.0329436	1.00007
	Prevalence - T1 calves	9.18685e-08	0.0165722	0.0756364	0.9	11133	0.16199	1.00011		Prevalence - T1 calves	0.00295527	0.0351498	0.0782074	0.7	21689	0.0559806	1.00007
	Prevalence - T1 yearlings	2.55154e-07	0.0336845	0.102209	0.7	22832	0.0386192	1.00012		Prevalence - T1 yearlings	4.1717e-07	0.0203176	0.0668222	0.6	24406	0.0207162	1.00018
	Prevalence - T2 calves	0.315753	0.487662	0.694534	1	9232	0.219461	1.00016		Prevalence - T2 calves	0.360412	0.476334	0.599831	0.8	14379	0.109232	1.00001
	Prevalence - T2 yearlings	0.05492	0.146595	0.261502	0.7	21432	0.0666227	1.00012		Prevalence - T2 yearlings	0.0558961	0.128062	0.214602	0.6	31873	0.0266819	1.00005
							DIC	79.78								DIC	74.12
		Lower95	Median	Upper95	MC%ofSD	SSeff	AC.10	PSRF			Lower95	Median	Upper95	MC%ofSD	SSeff	AC.10	PSRF
AST: Tetracycline resistant Metagenomics: any ARG associated with resistance to tetracycline class RPA: ICE tnpA-tet(H) and/or ebrB-tet(H) (n = 760)	Se - AST	0.279062	0.474427	0.726258	1.3	6077	0.356855	1.00017		Se - AST	0.61867	0.796669	0.999988	1	9551	0.21188	1.00032
	Se - metagenomics	0.383181	0.499474	0.619683	0.7	22726	0.0503994	0.999989		Se - metagenomics	0.397114	0.490254	0.586581	0.5	37539	0.0161649	1.00027
	Se - RPA	0.124804	0.2088	0.300466	0.7	19882	0.0755806	1.00001		Se - RPA	0.15488	0.226415	0.305107	0.5	33105	0.0225072	1.00015
	Sp - AST	0.980738	0.994689	1	0.7	19466	0.0465334	1.00021		Sp - AST	0.974544	0.992712	1	0.7	20775	0.0384521	1.00026
	Sp - metagenomics	0.782441	0.82479	0.866795	0.9	13792	0.133292	0.999995		Sp - metagenomics	0.787491	0.823861	0.860005	0.7	23557	0.0617724	1.00002
	Sp - RPA	0.88688	0.913868	0.939352	0.5	36651	0.0187784	1.00006		Sp - RPA	0.89355	0.918707	0.941547	0.5	36130	0.0192553	1.00012
	Prevalence - T1 calves	5.34971e-06	0.0288969	0.0802054	1	10032	0.194525	1.00034		Prevalence - T1 calves	0.014197	0.0448289	0.0858145	0.7	18716	0.0769607	1.00017
	Prevalence - T1 yearlings	0.00173731	0.0536151	0.121351	0.7	20362	0.0613985	0.999999		Prevalence - T1 yearlings	0.00184863	0.0399028	0.0869943	0.6	24930	0.0317538	1.00022
	Prevalence - T2 calves	0.249073	0.433368	0.63324	1.2	6550	0.32503	1.0001		Prevalence - T2 calves	0.332559	0.448142	0.585158	1	10191	0.19947	1.00037
	Prevalence - T2 yearlings	0.0721067	0.182037	0.32168	0.9	11799	0.157069	1.00012		Prevalence - T2 yearlings	0.0670461	0.145116	0.239018	0.7	19125	0.0835569	1.0002
	Cov Se metagenomics-RPA	-0.0261697	-0.00186977	0.0213416	0.6	27705	0.0181253	1.00002		Cov Se metagenomics-RPA	-0.0334813	-0.00857733	0.0171791	0.6	28585	0.0174903	1.00036
	Cov Sp metagenomics-RPA	-0.00231135	7.34403e-06	0.00213603	0.7	22694	0.0238539	1.00002		Cov Sp metagenomics-RPA	-0.00286885	0.000186888	0.00355536	0.6	25733	0.0126652	1.00044
							DIC	146.3								DIC	154.5
		Lower95	Median	Upper95	MC%ofSD	SSeff	AC.10	PSRF			Lower95	Median	Upper95	MC%ofSD	SSeff	AC.10	PSRF
AST: Tetracycline resistant Metagenomics: any ARG associated with resistance to tetracycline class RPA: excluded (n = 760)	Se - AST	0.214961	0.385007	0.577396	1.2	7130	0.295203	1.00023		Se - AST	0.496673	0.6936	0.921008	1	9093	0.220413	1.00009
	Se - metagenomics	0.338828	0.468794	0.598086	0.9	12042	0.163214	1.00009		Se - metagenomics	0.395753	0.497209	0.599915	0.7	23427	0.0570097	0.999997
	Sp - AST	0.975983	0.990752	1	0.6	27410	0.0232619	1.00005		Sp - AST	0.959397	0.980376	0.999982	0.7	22694	0.037637	1.00004
	Sp - metagenomics	0.790877	0.830851	0.869466	0.6	25134	0.0441498	1.00003		Sp - metagenomics	0.794172	0.831214	0.867761	0.6	24893	0.0519858	1.00014
	Prevalence - T1 calves	5.44197e-07	0.0201321	0.0740868	0.8	16042	0.100068	1.00002		Prevalence - T1 calves	8.05191e-06	0.0336157	0.0781107	0.7	18390	0.0815116	1.00024
	Prevalence - T1 yearlings	2.22236e-06	0.0465094	0.132493	0.7	19375	0.0592983	1.00003		Prevalence - T1 yearlings	5.25187e-07	0.0214115	0.0727609	0.7	22152	0.039734	1.00001
	Prevalence - T2 calves	0.320485	0.533318	0.822071	1.2	6939	0.308461	1.00014		Prevalence - T2 calves	0.354322	0.505196	0.671317	1	9157	0.225473	1.00021
	Prevalence - T2 yearlings	0.0741878	0.203783	0.377212	0.9	12924	0.146879	1.00002		Prevalence - T2 yearlings	0.051812	0.145099	0.254579	0.7	18009	0.0919739	1.00023
							DIC	75.16								DIC	74.67
Florfenicol model
AST: florfenicol resistant Metagenomics: floR RPA: no comparable assay (n = 760) Note: very low prevalence of phenotypic AMR by AST necessitates caution in interpretation of model results.		Lower95	Median	Upper95	MC%ofSD	SSeff	AC.10	PSRF			Lower95	Median	Upper95	MC%ofSD	SSeff	AC.10	PSRF
	Se - AST	0.00602249	0.0292426	0.0796905	1.5	4710	0.344722	1.0006		Se - AST	0.0128544	0.057494	0.136471	1.5	4753	0.363571	1.00065
	Se - metagenomics	0.134426	0.289735	0.648632	1.9	2802	0.619426	1.00139		Se - metagenomics	0.148802	0.382859	0.729467	1.8	3234	0.561297	1.0006
	Sp - AST	0.992213	0.998094	1	0.7	23031	0.0301126	1.00002		Sp - AST	0.9924	0.998192	1	0.7	19564	0.0396261	1.00003
	Sp - metagenomics	0.946405	0.972868	0.999999	0.7	20695	0.0346835	1.00003		Sp - metagenomics	0.945086	0.970866	0.999999	0.7	18730	0.0481924	1.00004
	Prevalence - T1 calves	6.02421e-07	0.0501449	0.18254	1.1	8825	0.191151	1.00025		Prevalence - T1 calves	9.32594e-08	0.0336296	0.134976	1.2	7220	0.234506	1.00027
	Prevalence - T1 yearlings	0.0615233	0.333449	0.768919	1.5	4458	0.386484	1.00064		Prevalence - T1 yearlings	0.0350538	0.240802	0.624388	1.6	3987	0.41724	1.00133
	Prevalence - T2 calves	0.211309	0.532125	0.982547	1.8	3032	0.571606	1.00093		Prevalence - T2 calves	0.146297	0.397586	0.882868	1.9	2859	0.60102	1.00123
	Prevalence - T2 yearlings	0.00044984	0.133708	0.377924	1.2	6682	0.24013	1.00026		Prevalence - T2 yearlings	0.00161213	0.0978126	0.295941	1.3	6053	0.276062	1.00022
							DIC	45.31								DIC	48.48
Abbreviations: Lower95, Upper95 – lower and upper boundaries of 95% credible interval; MC%ofSD – Monte Carlo error as a percent of standard deviation; SSeff – effective sample size; AC.10 – autocorrelation at lag 10, PSRF – potential scale reduction factor; AST – antimicrobial susceptibility testing; GAM – gamithromycin; TULA – tulathromycin; TILD – tildipirosin; TILM – tilmicosin; RPA – recombin…

## Sheet: Table S3.6
Table S3.6. Sensitivity analysis investigating the impact of transit time on estimates from Bayesian latent class models for various outcomes. Models run with a subset of data from samples that arrived at the diagnostic laboratory within 2 days of sample collection were compared to models run with data from the full complement of samples.
	Subset of samples with transit time ≤ 2 days (n = 620*)									All samples (n = 760*)
		Lower95	Median	Upper95	MC%ofSD	SSeff	AC.10	PSRF			Lower95	Median	Upper95	MC%ofSD	SSeff	AC.10	PSRF
M. haemolytica: Culture Metagenomics > 0.29X coverage RPA	Se - culture	0.486718	0.628935	0.811239	1.6	4034	0.425972	1.00166		Se - culture	0.474715	0.620434	0.851612	1.8	3164	0.53887	1.00343
	Se - metagenomics	0.447249	0.580017	0.78522	1.8	2991	0.536885	1.00054		Se - metagenomics	0.461687	0.631051	0.838528	2.3	1859	0.638535	1.00089
	Se - RPA	0.194368	0.295916	0.435021	1.8	3146	0.484969	1.00079		Se - RPA	0.193639	0.305914	0.449965	2	2408	0.54485	1.0006
	Sp - culture**	0.874697	0.9451	0.999593	2	2563	0.609613	1.00092		Sp - culture**	0.870529	0.924014	0.998627	2.5	1652	0.706879	1.00068
	Sp - metagenomics	0.821992	0.898732	0.974499	1.3	5951	0.307335	1.00066		Sp - metagenomics	0.825313	0.900459	0.967778	1.5	4544	0.404134	1.00162
	Sp - RPA	0.928735	0.966379	0.999994	1.3	5937	0.283941	1.00074		Sp - RPA	0.914908	0.954655	0.992175	1.5	4253	0.325388	1.00062
	Prevalence - T1 calves	0.282804	0.451051	0.620583	1.6	4064	0.421599	1.0005		Prevalence - T1 calves	0.21205	0.342715	0.490495	1.6	3938	0.476931	1.00144
	Prevalence - T1 yearlings	0.0510922	0.217317	0.395861	1.7	3314	0.484397	1.00058		Prevalence - T1 yearlings	0.0246755	0.15042	0.314251	2.1	2220	0.584268	1.00072
	Prevalence - T2 calves	0.166558	0.2959	0.42911	1.8	3228	0.492681	1.00041		Prevalence - T2 calves	0.14077	0.262188	0.402477	2	2539	0.580206	1.00077
	Prevalence - T2 yearlings	0.278371	0.440041	0.615778	1.5	4164	0.378299	1.00017		Prevalence - T2 yearlings	0.234195	0.376307	0.542846	1.6	4042	0.419913	1.00086
	Cov Se metagenomics-RPA	-0.100451	-0.0463913	-0.00582764	1.8	2970	0.564945	1.00079		Cov Se metagenomics-RPA	-0.115659	-0.0605488	-0.00793985	2	2555	0.601549	1.0007
	Cov Sp metagenomics-RPA	-0.00644207	0.00574162	0.0318345	1.7	3391	0.517758	1.00164		Cov Sp metagenomics-RPA	-0.00655529	0.00655472	0.0357721	2.2	2095	0.677609	1.00292
							DIC	159.8								DIC	161.1
		Lower95	Median	Upper95	MC%ofSD	SSeff	AC.10	PSRF			Lower95	Median	Upper95	MC%ofSD	SSeff	AC.10	PSRF
P. multocida: Culture (prior on specificity - beta[100,1.5]) Metagenomics > 0.73X coverage RPA	Se - culture	0.746962	0.860283	0.986246	1	9866	0.196999	1.00004		Se - culture	0.748546	0.861272	0.993466	1	9651	0.212809	1.00014
	Se - metagenomics	0.34164	0.430777	0.524401	0.6	27915	0.0257045	1.00002		Se - metagenomics	0.394933	0.485127	0.590917	0.7	19287	0.0739305	0.999987
	Se - RPA	0.304902	0.392574	0.488195	0.6	23697	0.043062	0.999997		Se - RPA	0.320631	0.412137	0.515452	0.7	18067	0.0814385	1.00008
	Sp - culture**	0.944686	0.978602	0.999904	0.8	16883	0.0764441	1.0001		Sp - culture**	0.938391	0.973587	0.999687	0.9	12420	0.138516	1
	Sp - metagenomics	0.867569	0.901619	0.935713	0.7	21607	0.0652648	1.00006		Sp - metagenomics	0.867771	0.899794	0.931757	0.8	17505	0.0928253	1.00008
	Sp - RPA	0.962376	0.983465	0.999995	1	10751	0.183758	1.00005		Sp - RPA	0.961838	0.980873	0.999992	1	9398	0.215759	1.00012
	Prevalence - T1 calves	0.373939	0.467687	0.564458	0.7	19041	0.0833535	0.999997		Prevalence - T1 calves	0.302449	0.382336	0.464761	0.8	17346	0.0918407	1.00004
	Prevalence - T1 yearlings	0.152046	0.259114	0.386942	0.7	19377	0.0790832	1.00001		Prevalence - T1 yearlings	0.12794	0.222682	0.331967	0.7	18401	0.0881064	1.00026
	Prevalence - T2 calves	0.105084	0.172877	0.241938	0.7	19016	0.0732419	1.00026		Prevalence - T2 calves	0.0894104	0.158977	0.226507	0.8	15248	0.104267	1
	Prevalence - T2 yearlings	0.0792212	0.157222	0.246784	0.6	31595	0.0332607	0.999985		Prevalence - T2 yearlings	0.0726587	0.147094	0.229265	0.6	25436	0.0491268	1.00002
	Cov Se metagenomics-RPA	-0.0386512	-0.0153084	0.00766194	0.9	12425	0.13478	1.00001		Cov Se metagenomics-RPA	-0.0375966	-0.00856406	0.019791	1	10658	0.180128	1.00017
	Cov Sp metagenomics-RPA	-0.00294165	0.00173993	0.00952826	0.9	11401	0.161945	1.00017		Cov Sp metagenomics-RPA	-0.00353652	0.00071625	0.0077688	0.9	13303	0.112422	1.0004
							DIC	153.5								DIC	156.4
		Lower95	Median	Upper95	MC%ofSD	SSeff	AC.10	PSRF			Lower95	Median	Upper95	MC%ofSD	SSeff	AC.10	PSRF
H. somni: Culture (prior on specificity - beta[100,1.5]) Metagenomics > 0.02X coverage RPA	Se - culture	0.338748	0.543197	0.782579	0.9	11671	0.156331	1.00006		Se - culture	0.356029	0.578076	0.842005	1	10408	0.184624	1.00016
	Se - metagenomics	0.346121	0.515475	0.697095	0.7	22405	0.0379312	0.999986		Se - metagenomics	0.334242	0.493473	0.658467	0.6	28109	0.0237197	1.00002
	Se - RPA	0.4184	0.59726	0.787857	0.7	23311	0.0349166	1.0003		Se - RPA	0.349145	0.516278	0.692981	0.6	23841	0.0347253	1.00004
	Sp - culture**	0.983233	0.994266	0.999974	0.7	20902	0.0380488	1.0001		Sp - culture**	0.985524	0.995409	0.999958	0.7	20117	0.0510395	1.00003
	Sp - metagenomics	0.868416	0.899412	0.930593	0.6	25113	0.0431098	1.00003		Sp - metagenomics	0.882152	0.909457	0.936577	0.7	20031	0.0693537	1.00004
	Sp - RPA	0.938196	0.965318	0.994991	0.9	11542	0.15986	1.00005		Sp - RPA	0.936194	0.959078	0.98223	0.8	14720	0.112544	1.00002
	Prevalence - T1 calves	0.0539116	0.118002	0.195968	0.8	14409	0.118949	1.00001		Prevalence - T1 calves	0.0384788	0.0874111	0.146993	0.8	14587	0.119634	1.0001
	Prevalence - T1 yearlings	0.00378165	0.0383713	0.0947844	0.8	16005	0.0969182	1.00015		Prevalence - T1 yearlings	0.00271581	0.02884	0.0755082	0.8	17045	0.0875218	1.00001
	Prevalence - T2 calves	0.0766594	0.143634	0.218855	0.8	15104	0.105932	1.00024		Prevalence - T2 calves	0.0851244	0.153602	0.233634	0.8	13922	0.122332	1.00012
	Prevalence - T2 yearlings	0.00363575	0.0475708	0.116603	0.8	15914	0.104466	1.00016		Prevalence - T2 yearlings	0.00163139	0.0362766	0.097301	0.8	15137	0.100456	1
	Cov Se metagenomics-RPA	-0.10913	-0.0403057	0.0225358	1	9533	0.196137	1.00009		Cov Se metagenomics-RPA	-0.0796077	-0.0213576	0.037474	0.9	12903	0.13067	1.00002
	Cov Sp metagenomics-RPA	-0.00460852	0.000182503	0.00688448	1.1	7679	0.268392	1.00059		Cov Sp metagenomics-RPA	-0.00408244	-0.00036552	0.00400854	0.9	11617	0.157411	1.00012
							DIC	118.4								DIC	121.4
	(n = 618; 2 RPA samples unavailable)									(n = 758; 2 RPA samples unavailable)
		Lower95	Median	Upper95	MC%ofSD	SSeff	AC.10	PSRF			Lower95	Median	Upper95	MC%ofSD	SSeff	AC.10	PSRF
AST: GAM, TILD, TILM, and/or TULA resistant Metagenomics: msrE-mphE and/or erm(42) RPA: msrE-mphE and/or erm(42)	Se - AST	0.458436	0.630899	0.807661	1	10105	0.195321	1.00068		Se - AST	0.430709	0.593168	0.75501	1	9834	0.199945	1.00051
	Se - metagenomics	0.142683	0.223772	0.31395	0.7	18314	0.0781463	1.00046		Se - metagenomics	0.130869	0.208871	0.291861	0.8	15102	0.116118	1.00043
	Se - RPA	0.206152	0.251048	0.307751	0.7	23453	0.0270307	1.00047		Se - RPA	0.192402	0.231745	0.279222	0.7	19548	0.0461493	1.00024
	Sp - AST	0.971526	0.990408	1	0.6	25527	0.0257103	1.00012		Sp - AST	0.962865	0.982162	0.999994	0.7	21264	0.0460899	1.00005
	Sp - metagenomics	0.986268	0.996976	1	1.2	6918	0.307594	1.00014		Sp - metagenomics	0.988885	0.996898	1	1.2	7368	0.274987	1.00031
	Sp - RPA	0.741337	0.775966	0.810397	0.6	28480	0.0119707	1.00004		Sp - RPA	0.75826	0.788882	0.818411	0.7	23444	0.0327417	1.00028
	Prevalence - T1 calves	0.000221548	0.0184467	0.0489593	0.9	13014	0.13137	1.00026		Prevalence - T1 calves	0.000547678	0.0238835	0.0596566	0.9	11938	0.14404	1.00006
	Prevalence - T1 yearlings	0.0188868	0.0867681	0.171306	0.6	26611	0.0409514	1.00003		Prevalence - T1 yearlings	0.00849649	0.0655449	0.137762	0.6	25379	0.0417544	1.0001
	Prevalence - T2 calves	0.355726	0.48722	0.646495	1	10742	0.178003	1.00069		Prevalence - T2 calves	0.401344	0.546767	0.724884	1	9714	0.205867	1.00074
	Prevalence - T2 yearlings	0.101894	0.217817	0.349164	0.8	16863	0.101151	1.00022		Prevalence - T2 yearlings	0.0772412	0.179093	0.298931	0.8	17547	0.0939952	1.00037
	Cov Se metagenomics-RPA	-0.0215485	-0.00484955	0.0121416	0.7	20798	0.0680146	1.00014		Cov Se metagenomics-RPA	-0.0214816	-0.00681306	0.0088455	0.8	16568	0.0974625	1.00009
	Cov Sp metagenomics-RPA	-0.000671703	0.000425344	0.00314467	1	9618	0.204808	1.00034		Cov Sp metagenomics-RPA	-0.000452532	0.000723946	0.003386	1.1	8341	0.242663	1
							DIC	147.1								DIC	141
		Lower95	Median	Upper95	MC%ofSD	SSeff	AC.10	PSRF			Lower95	Median	Upper95	MC%ofSD	SSeff	AC.10	PSRF
AST: tetracycline resistant Metagenomics: tet(H) RPA: tnpA-tet(H) and/or ebrB-tet(H)	Se - AST	0.293412	0.503692	0.748742	1.4	5372	0.38471	1.00048		Se - AST	0.283242	0.455116	0.645075	1.2	6708	0.310349	1.00075
	Se - metagenomics	0.312542	0.43431	0.560758	0.7	21864	0.0472017	1.00009		Se - metagenomics	0.312005	0.425559	0.544714	0.7	20055	0.0638624	1.00007
	Se - RPA	0.143781	0.231024	0.334126	0.7	21344	0.052284	1.00019		Se - RPA	0.125986	0.203594	0.289679	0.6	25837	0.0323749	1.00018
	Sp - AST	0.972617	0.992293	0.999999	0.7	18676	0.0499963	1.00007		Sp - AST	0.979499	0.994247	1	0.7	19471	0.0486087	1.00022
	Sp - metagenomics	0.885288	0.930399	0.985314	1.3	5715	0.338236	1.00072		Sp - metagenomics	0.907326	0.942598	0.983174	1.2	7454	0.263559	1.00086
	Sp - RPA	0.887309	0.918767	0.948755	0.7	22092	0.0535627	1.00011		Sp - RPA	0.884663	0.912849	0.938372	0.6	28819	0.0346106	1.00006
	Prevalence - T1 calves	8.48833e-05	0.0505158	0.18249	1.5	4580	0.427417	1.00043		Prevalence - T1 calves	2.1806e-06	0.040223	0.135577	1.3	5546	0.367312	1.00089
	Prevalence - T1 yearlings	0.00270781	0.0574823	0.128429	0.8	17372	0.0838135	1.0003		Prevalence - T1 yearlings	0.00169258	0.0510534	0.113432	0.7	18688	0.0791909	1.0005
	Prevalence - T2 calves	0.247157	0.410356	0.592028	1.3	6038	0.345009	1.0006		Prevalence - T2 calves	0.304441	0.457678	0.632432	1.2	7415	0.274088	1.00061
	Prevalence - T2 yearlings	0.0736564	0.170833	0.289443	0.8	15340	0.102832	1.00016		Prevalence - T2 yearlings	0.0660615	0.154347	0.258013	0.7	19042	0.0881457	1.00043
	Cov Se metagenomics-RPA	-0.0297692	-0.00371725	0.0221222	0.7	20542	0.0510079	1.00002		Cov Se metagenomics-RPA	-0.024856	-0.00266835	0.0176995	0.7	21658	0.0402263	1.00021
	Cov Sp metagenomics-RPA	-0.00358566	-0.000464197	0.00265813	0.8	16283	0.0791227	1.00002		Cov Sp metagenomics-RPA	-0.00235113	-0.000214068	0.00209788	0.7	18923	0.0510346	1.00029
							DIC	144.1								DIC	152.5
		Lower95	Median	Upper95	MC%ofSD	SSeff	AC.10	PSRF			Lower95	Median	Upper95	MC%ofSD	SSeff	AC.10	PSRF
M. bovis PCR Metagenomics ≥2 reads RPA	Se - PCR	0.815245	0.928129	0.995018	2.3	1873	0.743835	1.00174		Se - PCR	0.879743	0.95977	0.999976	2.5	1642	0.720907	1.00891
	Se - metagenomics	0.258661	0.341216	0.42777	1.4	5411	0.253855	1.00005		Se - metagenomics	0.255479	0.330878	0.408964	1	9144	0.162772	1.00037
	Se - RPA	0.525902	0.613455	0.693884	1.1	8137	0.171141	1.00051		Se - RPA	0.526262	0.60661	0.685822	0.9	12779	0.119336	1
	Sp - PCR	0.982874	0.99752	1	2	2530	0.660527	1.00043		Sp - PCR	0.987962	0.998294	1	2.1	2332	0.668268	1.00146
	Sp - metagenomics	0.950587	0.975462	0.997062	1.6	4055	0.408952	1.00114		Sp - metagenomics	0.944558	0.965031	0.983981	1.4	5272	0.318076	1.00025
	Sp - RPA	0.900288	0.93332	0.964428	1.2	6491	0.252318	1.00007		Sp - RPA	0.893321	0.919754	0.945495	1.1	8422	0.180283	1.00058
	Prevalence - T1 calves	0.0219665	0.0550777	0.0957076	0.9	12075	0.114757	1.00042		Prevalence - T1 calves	0.0148111	0.0375717	0.0656023	0.8	15020	0.0772477	1.00001
	Prevalence - T1 yearlings	0.056221	0.117458	0.18831	0.8	17730	0.0600643	1.00004		Prevalence - T1 yearlings	0.0718898	0.128529	0.194585	0.6	32014	0.028443	0.999991
	Prevalence - T2 calves	0.43216	0.507909	0.594593	1.5	4600	0.289954	1.0008		Prevalence - T2 calves	0.396549	0.464474	0.535201	1.1	7659	0.158565	1.00004
	Prevalence - T2 yearlings	0.198686	0.296646	0.403359	1	10618	0.137599	1.00093		Prevalence - T2 yearlings	0.208246	0.291678	0.381261	0.8	17364	0.0643583	1.00018
	Cov Se PCR-metagenomics	-0.0281017	-0.00501685	0.0188605	2.1	2238	0.66685	1.00017		Cov Se PCR-metagenomics	-0.02519	-0.00520189	0.0128857	1.9	2872	0.598998	1.00056
	Cov Sp PCR-metagenomics	-0.000340087	0.000393541	0.00250883	1.1	8062	0.231082	1.00007		Cov Sp PCR-metagenomics	-0.000343044	0.000290704	0.00194307	1.1	8625	0.23338	1.00025
	Cov Se PCR-RPA	-0.022831	-0.00500203	0.018137	1.8	2953	0.58142	1.00192		Cov Se PCR-RPA	-0.0167651	-0.000867555	0.0175685	1.6	3703	0.527634	1.00013
	Cov Sp PCR-RPA	-0.000593343	0.000510998	0.00329965	1.3	5542	0.356773	1.00022		Cov Sp PCR-RPA	-0.000592401	0.000262428	0.00201901	1.1	7765	0.204066	1.00011
	Cov Se metagenomics-RPA	-0.0476596	-0.0210931	0.00386557	2.2	2149	0.690032	1.00003		Cov Se metagenomics-RPA	-0.0352391	-0.011057	0.0090437	2.1	2177	0.672524	1.00061
	Cov Sp metagenomics-RPA	-0.00247279	0.000860079	0.00539109	1.4	4775	0.381746	1.00026		Cov Sp metagenomics-RPA	-0.00372076	-0.000982297	0.0020913	1.5	4636	0.37038	1.00008
							DIC	131.8								DIC	139.5
		Lower95	Median	Upper95	MC%ofSD	SSeff	AC.10	PSRF			Lower95	Median	Upper95	MC%ofSD	SSeff	AC.10	PSRF
M. haemolytica serotype A1 or A6 Metagenomics RPA	Se - metagenomics	0.140188	0.280285	0.55662	2.2	2050	0.64427	1.00019		Se - metagenomics	0.112395	0.230194	0.514264	2.7	1374	0.718893	1.00185
	Se - RPA	0.149755	0.295443	0.588537	2.2	2062	0.644904	1.00022		Se - RPA	0.133924	0.269432	0.593464	2.8	1293	0.739001	1.00098
	Sp - metagenomics	0.924316	0.965301	0.999996	1	10137	0.193266	1.00022		Sp - metagenomics	0.930977	0.968961	0.999956	1.1	8507	0.243739	1.00022
	Sp - RPA	0.911397	0.959588	0.999953	1	9214	0.229526	1.00025		Sp - RPA	0.91552	0.960896	0.999996	1.1	8042	0.24494	1.00003
	Prevalence - T1 calves	0.255894	0.571243	0.981466	2.4	1786	0.677084	1.00018		Prevalence - T1 calves	0.18497	0.513532	0.956477	2.7	1411	0.729704	1.00096
	Prevalence - T1 yearlings	2.25154e-06	0.0825084	0.25015	1.3	5790	0.232249	1.00005		Prevalence - T1 yearlings	1.40514e-05	0.0848724	0.271877	1.6	3924	0.29188	1.00018
	Prevalence - T2 calves	0.0334425	0.209603	0.464809	1.8	3166	0.487564	1.00023		Prevalence - T2 calves	0.0305068	0.220685	0.508292	2.3	1970	0.551026	1.00079
	Prevalence - T2 yearlings	0.117317	0.38937	0.81015	2	2481	0.513819	1.00041		Prevalence - T2 yearlings	0.158224	0.484522	0.93954	2.6	1533	0.646832	1.00118
	Cov Se metagenomics-RPA	-0.148554	-0.00740375	0.0385258	2.2	2057	0.637828	1.00009		Cov Se metagenomics-RPA	-0.14398	0.000353208	0.0401521	2.6	1427	0.702112	1.001
	Cov Sp metagenomics-RPA	-0.00108839	0.00870635	0.028793	1	9789	0.205424	1.00039		Cov Sp metagenomics-RPA	-0.00116204	0.00817774	0.0279277	1.1	7786	0.266524	1.0001
							DIC	63.55								DIC	64.09
		Lower95	Median	Upper95	MC%ofSD	SSeff	AC.10	PSRF			Lower95	Median	Upper95	MC%ofSD	SSeff	AC.10	PSRF
ICE gene pairs tnpA-tet(H) and/or ebrB-tet(H) Metagenomics RPA	Se - metagenomics	0.211235	0.46788	0.930252	2.7	1340	0.782343	1.00221		Se - metagenomics	0.224887	0.493146	0.958499	2.8	1236	0.803135	1.00166
	Se - RPA	0.0950657	0.156216	0.277303	1.6	3952	0.331329	1.00035		Se - RPA	0.0938401	0.143712	0.247912	1.6	3679	0.312945	1.00035
	Sp - metagenomics	0.960595	0.987108	0.999997	1.1	7749	0.274293	1.00041		Sp - metagenomics	0.966879	0.988948	0.999999	1.2	7408	0.296552	1.00008
	Sp - RPA	0.872102	0.906262	0.943897	0.7	20933	0.0624591	1.00022		Sp - RPA	0.874867	0.901613	0.931315	0.6	26613	0.0376673	1.00008
	Prevalence - T1 calves	0.0785392	0.255807	0.584002	2.4	1774	0.622762	1.00138		Prevalence - T1 calves	0.0616539	0.190616	0.438154	2.5	1581	0.641881	1.00211
	Prevalence - T1 yearlings	7.0222e-07	0.0262585	0.113514	1.3	5937	0.185156	1.00013		Prevalence - T1 yearlings	1.62895e-07	0.0208058	0.0903467	1.4	5423	0.178397	1.00022
	Prevalence - T2 calves	0.216309	0.487244	0.958602	2.6	1430	0.760178	1.00151		Prevalence - T2 calves	0.215748	0.479952	0.958013	2.8	1305	0.774441	1.00252
	Prevalence - T2 yearlings	0.00820641	0.12504	0.356842	1.9	2809	0.392081	1.00087		Prevalence - T2 yearlings	0.000890242	0.0984565	0.281359	1.9	2825	0.386464	1.00118
	Cov Se metagenomics-RPA	-0.0893603	-0.00264847	0.0398482	1.6	3714	0.380691	1.00117		Cov Se metagenomics-RPA	-0.0698264	0.00291556	0.0443368	1.7	3436	0.331532	1.00045
	Cov Sp metagenomics-RPA	-0.00156345	0.00420764	0.0190305	1	9739	0.212463	1.00053		Cov Sp metagenomics-RPA	-0.00104159	0.00399372	0.0164134	1	9272	0.217834	1.00016
							DIC	61.81								DIC	65
*For macrolide resistance models, n = 618 for samples with transit time ≤ 2 days and n = 758 for all samples due to 2 samples with insufficient volume for RPA.
**Prior on culture specificity - beta(100,1.5); based on most likely value = 0.995, and 95% sure > 0.975.
Abbreviations: Lower95, Upper95 – lower and upper boundaries of 95% credible interval; MC%ofSD – Monte Carlo error as a percent of standard deviation; SSeff – effective sample size; AC.10 – autocorrelation at lag 10, PSRF – potential scale reduction factor; AST – antimicrobial susceptibility testing; GAM – gamithromycin; TULA – tulathromycin; TILD – tildipirosin; TILM – tilmicosin; RPA – recombin…
